# Supplementary material for: Crystal structure of bis­{N-[(di­ethyl­amino)­dimethyl­sil­yl]anilido-κ2 N,N′}zinc
Source: Acta Crystallogr E Crystallogr Commun. 2015 Dec 6;71(Pt 12):m246. doi: 10.1107/S2056989015022768 (PMC4719856; doi:10.1107/S2056989015022768)
Supplement: Supplementary file 1 [file e-71-0m246-sup1.cif]

##############################################################################
#                                                                            #
# This CIF contains the data in a paper accepted for publication in          #
# Acta Crystallographica Section E. It conforms to the requirements of       #
# Notes for Authors for Acta Crystallographica Section E, and has been       #
# peer reviewed under the auspices of the IUCr Commission on Journals.       #
#                                                                            #
# Full details of the Crystallographic Information File format               #
# are given in the paper "The Crystallographic Information File (CIF):       #
# a New Standard Archive File for Crystallography" by S. R. Hall, F. H.      #
# Allen and I. D. Brown [Acta Cryst. (1991), A47, 655-685].                  #
#                                                                            #
# The current version of the core CIF dictionary is obtainable from          #
# ftp://ftp.iucr.org/pub/cif_core.dic.                                       #
#                                                                            #
# Software is freely available for graphical display of the structure(s)     #
# in this CIF. For information consult the CIF software page                 #
# http://www.iucr.org/resources/cif/software.                                #
#                                                                            #
# This file may be used for bona fide research purposes within the           #
# scientific community so long as proper attribution is given to the journal # 
# article from which it was obtained.                                        #
#                                                                            #
##############################################################################
data_I
_database_code_depnum_ccdc_archive 'CCDC 1439385'
_audit_creation_method     SHELXL-97
_chemical_name_systematic
;\
Bis{<i>N</i>-[(diethylamino)dimethylsilyl]anilido-\
\k^2^<i>N</i>,<i>N</i>'}zinc
;
_chemical_name_common     ?
_chemical_formula_moiety     'C24 H42 N4 Si2 Zn'
_chemical_formula_sum     'C24 H42 N4 Si2 Zn'
_chemical_formula_iupac     '[Zn (C12 H21 N2 Si1)2]'
_chemical_formula_weight     508.19
_chemical_melting_point     ?
_symmetry_cell_setting     orthorhombic
_symmetry_space_group_name_H-M     'F d d 2'
_symmetry_space_group_name_Hall     'F 2 -2d'
loop_
    _symmetry_equiv_pos_as_xyz
    'x, y, z'
    '-x, -y, z'
    '-x+1/4, y+1/4, z+1/4'
    'x+3/4, -y+3/4, z+1/4'
    'x, y+1/2, z+1/2'
    '-x, -y+1/2, z+1/2'
    '-x+1/4, y+3/4, z+3/4'
    'x+3/4, -y+5/4, z+3/4'
    'x+1/2, y, z+1/2'
    '-x+1/2, -y, z+1/2'
    '-x+3/4, y+1/4, z+3/4'
    'x+5/4, -y+3/4, z+3/4'
    'x+1/2, y+1/2, z'
    '-x+1/2, -y+1/2, z'
    '-x+3/4, y+3/4, z+1/4'
    'x+5/4, -y+5/4, z+1/4'
_cell_length_a     29.7954(12)
_cell_length_b     21.3566(8)
_cell_length_c     8.5844(3)
_cell_angle_alpha     90.00
_cell_angle_beta     90.00
_cell_angle_gamma     90.00
_cell_volume     5462.5(4)
_cell_formula_units_Z     8
_cell_measurement_reflns_used     9968
_cell_measurement_theta_min     2.835
_cell_measurement_theta_max     28.252
_cell_measurement_temperature     200(2)
_exptl_crystal_description     Block
_exptl_crystal_colour     Colorless
_exptl_crystal_size_max     0.20
_exptl_crystal_size_mid     0.15
_exptl_crystal_size_min     0.15
_exptl_crystal_density_diffrn     1.236
_exptl_crystal_density_meas     ?
_exptl_crystal_density_method     'not measured'
_exptl_crystal_F_000     2176
_exptl_absorpt_coefficient_mu     1.005
_exptl_absorpt_correction_type     multi-scan
_exptl_absorpt_process_details
;
(SADABS; Sheldrick, 1996)
;
_exptl_absorpt_correction_T_min     0.8243
_exptl_absorpt_correction_T_max     0.8639
_exptl_special_details     ?
_diffrn_ambient_temperature     200(2)
_diffrn_radiation_type     MoK\a
_diffrn_radiation_wavelength     0.71073
_diffrn_radiation_source     'fine-focus sealed tube'
_diffrn_radiation_monochromator     graphite
_diffrn_measurement_device_type     'Bruker SMART area-detector'
_diffrn_measurement_method     '\f and \w scan'
_diffrn_detector_area_resol_mean     ?
_diffrn_reflns_number     12927
_diffrn_reflns_av_R_equivalents     0.0234
_diffrn_reflns_av_sigmaI/netI     0.0319
_diffrn_reflns_theta_min     3.28
_diffrn_reflns_theta_max     28.31
_diffrn_reflns_theta_full     28.31
_diffrn_measured_fraction_theta_max     0.998
_diffrn_measured_fraction_theta_full     0.998
_diffrn_reflns_limit_h_min     -39
_diffrn_reflns_limit_h_max     36
_diffrn_reflns_limit_k_min     -28
_diffrn_reflns_limit_k_max     28
_diffrn_reflns_limit_l_min     -11
_diffrn_reflns_limit_l_max     11
_diffrn_standards_number     ?
_diffrn_standards_interval_count     ?
_diffrn_standards_interval_time     ?
_diffrn_standards_decay_%     ?
_refine_special_details
;
Refinement of F^2^ against ALL reflections. The weighted R-factor wR and
goodness of fit S are based on F^2^, conventional R-factors R are based on F,
with F set to zero for negative F^2^. The threshold expression of F^2^ >
2sigma(F^2^) is used only for calculating R-factors(gt) etc. and is not
relevant to the choice of reflections for refinement. R-factors based on F^2^
are statistically about twice as large as those based on F, and R- factors
based on ALL data will be even larger.
;
_reflns_number_total     3296
_reflns_number_gt     3153
_reflns_threshold_expression     >2sigma(I)
_refine_ls_structure_factor_coef     Fsqd
_refine_ls_matrix_type     full
_refine_ls_R_factor_all     0.0204
_refine_ls_R_factor_gt     0.0189
_refine_ls_wR_factor_gt     0.0500
_refine_ls_wR_factor_ref     0.0506
_refine_ls_goodness_of_fit_ref     1.115
_refine_ls_restrained_S_all     1.115
_refine_ls_number_reflns     3296
_refine_ls_number_parameters     147
_refine_ls_number_restraints     1
_refine_ls_hydrogen_treatment     constr
_refine_ls_weighting_scheme     calc
_refine_ls_weighting_details
         'calc w=1/[\s^2^(Fo^2^)+(0.0141P)^2^+1.7098P] where P=(Fo^2^+2Fc^2^)/3'
_atom_sites_solution_hydrogens     geom
_atom_sites_solution_primary     direct
_atom_sites_solution_secondary     difmap
_refine_ls_shift/su_max     0.000
_refine_ls_shift/su_mean     0.000
_refine_diff_density_max     0.227
_refine_diff_density_min     -0.229
_refine_ls_extinction_method
;
SHELXL97 (Sheldrick, 2008)
;
_refine_ls_extinction_coef     0.00049(6)
_refine_ls_extinction_expression
                                  'Fc^*^=kFc[1+0.001xFc^2^\l^3^/sin(2\q)]^-1/4^'
_refine_ls_abs_structure_details
;
Flack (1983), 1484 Friedel pairs
;
_refine_ls_abs_structure_Flack     0.028(7)
loop_
    _atom_type_symbol
    _atom_type_description
    _atom_type_scat_dispersion_real
    _atom_type_scat_dispersion_imag
    _atom_type_scat_source
    'C' 'C' 0.0033 0.0016
                         'International Tables Vol C Tables 4.2.6.8 and 6.1.1.4'
    'H' 'H' 0.0000 0.0000
                         'International Tables Vol C Tables 4.2.6.8 and 6.1.1.4'
    'N' 'N' 0.0061 0.0033
                         'International Tables Vol C Tables 4.2.6.8 and 6.1.1.4'
    'Si' 'Si' 0.0817 0.0704
                         'International Tables Vol C Tables 4.2.6.8 and 6.1.1.4'
    'Zn' 'Zn' 0.2839 1.4301
                         'International Tables Vol C Tables 4.2.6.8 and 6.1.1.4'
_computing_data_collection
;
SMART (Bruker, 2000)
;
_computing_cell_refinement
;
SAINT (Bruker, 2000)
;
_computing_data_reduction
;
SAINT (Bruker, 2000)
;
_computing_structure_solution
;
SHELXS97 (Sheldrick, 2008)
;
_computing_structure_refinement
;
SHELXL97 (Sheldrick, 2008)
;
_computing_molecular_graphics
;
SHELXTL/PC (Sheldrick, 2008)
;
_computing_publication_material
;
SHELXL97 (Sheldrick, 2008)
;
loop_
    _atom_site_type_symbol
    _atom_site_label
    _atom_site_fract_x
    _atom_site_fract_y
    _atom_site_fract_z
    _atom_site_U_iso_or_equiv
    _atom_site_adp_type
    _atom_site_calc_flag
    _atom_site_refinement_flags
    _atom_site_occupancy
    _atom_site_symmetry_multiplicity
    _atom_site_disorder_assembly
    _atom_site_disorder_group
    Zn Zn1 0.2500 0.2500 0.29180(2) 0.02397(7) Uani d S 1 2 . .
    Si Si1 0.247147(12) 0.121100(17) 0.32504(4) 0.02649(10) Uani d . 1 1 . .
    N N2 0.28157(4) 0.17456(5) 0.43443(15) 0.0259(2) Uani d . 1 1 . .
    N N1 0.22836(4) 0.17412(5) 0.19372(15) 0.0272(2) Uani d . 1 1 . .
    C C1 0.20137(5) 0.16863(6) 0.06303(15) 0.0270(3) Uani d . 1 1 . .
    C C2 0.19263(5) 0.11107(7) -0.01073(18) 0.0342(3) Uani d . 1 1 . .
    H H2 0.2063 0.0740 0.0281 0.041 Uiso calc R 1 1 . .
    C C3 0.16452(6) 0.10739(8) -0.1389(2) 0.0418(4) Uani d . 1 1 . .
    H H3 0.1592 0.0679 -0.1863 0.050 Uiso calc R 1 1 . .
    C C6 0.18084(5) 0.22167(7) -0.00242(17) 0.0348(3) Uani d . 1 1 . .
    H H6 0.1864 0.2616 0.0424 0.042 Uiso calc R 1 1 . .
    C C8 0.20082(6) 0.08844(8) 0.4469(2) 0.0443(4) Uani d . 1 1 . .
    H H8A 0.1845 0.1228 0.4971 0.066 Uiso calc R 1 1 . .
    H H8B 0.2134 0.0608 0.5268 0.066 Uiso calc R 1 1 . .
    H H8C 0.1802 0.0646 0.3807 0.066 Uiso calc R 1 1 . .
    C C9 0.32965(5) 0.17499(7) 0.38603(19) 0.0329(3) Uani d . 1 1 . .
    H H9A 0.3313 0.1681 0.2721 0.039 Uiso calc R 1 1 . .
    H H9B 0.3453 0.1397 0.4375 0.039 Uiso calc R 1 1 . .
    C C11 0.27592(6) 0.17628(8) 0.60640(19) 0.0359(3) Uani d . 1 1 . .
    H H11A 0.2434 0.1768 0.6303 0.043 Uiso calc R 1 1 . .
    H H11B 0.2888 0.2159 0.6458 0.043 Uiso calc R 1 1 . .
    C C7 0.28096(6) 0.05379(8) 0.2524(3) 0.0530(5) Uani d . 1 1 . .
    H H7A 0.2609 0.0192 0.2244 0.080 Uiso calc R 1 1 . .
    H H7B 0.3017 0.0400 0.3342 0.080 Uiso calc R 1 1 . .
    H H7C 0.2981 0.0667 0.1605 0.080 Uiso calc R 1 1 . .
    C C4 0.14411(5) 0.15989(9) -0.19904(19) 0.0432(4) Uani d . 1 1 . .
    H H4 0.1245 0.1568 -0.2860 0.052 Uiso calc R 1 1 . .
    C C12 0.29757(7) 0.12168(10) 0.6950(3) 0.0568(5) Uani d . 1 1 . .
    H H12A 0.2863 0.0819 0.6535 0.085 Uiso calc R 1 1 . .
    H H12B 0.2900 0.1248 0.8059 0.085 Uiso calc R 1 1 . .
    H H12C 0.3302 0.1234 0.6824 0.085 Uiso calc R 1 1 . .
    C C10 0.35400(5) 0.23565(7) 0.4258(2) 0.0401(4) Uani d . 1 1 . .
    H H10A 0.3383 0.2710 0.3776 0.060 Uiso calc R 1 1 . .
    H H10B 0.3848 0.2337 0.3862 0.060 Uiso calc R 1 1 . .
    H H10C 0.3545 0.2412 0.5391 0.060 Uiso calc R 1 1 . .
    C C5 0.15272(6) 0.21749(8) -0.12999(19) 0.0402(4) Uani d . 1 1 . .
    H H5 0.1392 0.2543 -0.1708 0.048 Uiso calc R 1 1 . .
loop_
    _atom_site_aniso_label
    _atom_site_aniso_U_11
    _atom_site_aniso_U_22
    _atom_site_aniso_U_33
    _atom_site_aniso_U_12
    _atom_site_aniso_U_13
    _atom_site_aniso_U_23
    Zn1 0.02833(11) 0.01733(9) 0.02623(11) -0.00051(8) 0.000 0.000
    Si1 0.0303(2) 0.01746(17) 0.0317(3) 0.00078(13) -0.00043(17) 0.00132(13)
    N2 0.0254(6) 0.0237(5) 0.0286(6) 0.0029(4) -0.0020(5) 0.0004(5)
    N1 0.0366(7) 0.0197(5) 0.0253(5) -0.0027(5) -0.0024(5) -0.0004(5)
    C1 0.0303(7) 0.0291(7) 0.0216(7) -0.0042(5) 0.0044(5) -0.0004(5)
    C2 0.0417(8) 0.0294(7) 0.0316(7) -0.0058(6) 0.0021(6) -0.0041(6)
    C3 0.0474(10) 0.0449(9) 0.0332(8) -0.0118(7) 0.0002(7) -0.0115(7)
    C6 0.0453(9) 0.0326(7) 0.0264(7) 0.0006(6) -0.0035(6) -0.0019(6)
    C8 0.0461(10) 0.0440(9) 0.0427(9) -0.0117(7) 0.0022(8) 0.0132(8)
    C9 0.0279(7) 0.0294(7) 0.0414(8) 0.0040(5) 0.0005(6) -0.0020(6)
    C11 0.0372(8) 0.0418(9) 0.0286(7) 0.0022(6) -0.0030(6) 0.0028(6)
    C7 0.0506(10) 0.0278(7) 0.0806(15) 0.0098(7) -0.0018(10) -0.0167(9)
    C4 0.0396(9) 0.0651(11) 0.0250(7) -0.0074(7) -0.0038(7) -0.0055(8)
    C12 0.0654(12) 0.0608(12) 0.0442(10) 0.0046(9) -0.0136(10) 0.0175(9)
    C10 0.0296(8) 0.0406(8) 0.0502(10) -0.0015(6) -0.0034(7) -0.0047(7)
    C5 0.0442(9) 0.0499(10) 0.0267(7) 0.0068(7) -0.0021(6) 0.0027(7)
_geom_special_details
;
All esds (except the esd in the dihedral angle between two l.s. planes) are
estimated using the full covariance matrix. The cell esds are taken into
account individually in the estimation of esds in distances, angles and
torsion angles; correlations between esds in cell parameters are only used
when they are defined by crystal symmetry. An approximate (isotropic)
treatment of cell esds is used for estimating esds involving l.s. planes.
;
loop_
    _geom_bond_atom_site_label_1
    _geom_bond_atom_site_label_2
    _geom_bond_site_symmetry_2
    _geom_bond_distance
    _geom_bond_publ_flag
    Zn1 N1 . 1.9367(11) ?
    Zn1 N1 14 1.9367(11) ?
    Zn1 N2 14 2.2315(12) ?
    Zn1 N2 . 2.2315(12) ?
    Zn1 Si1 14 2.7689(4) ?
    Si1 N1 . 1.6930(13) ?
    Si1 N2 . 1.7993(12) ?
    Si1 C7 . 1.8628(16) ?
    Si1 C8 . 1.8669(17) ?
    N2 C11 . 1.486(2) ?
    N2 C9 . 1.4917(18) ?
    N1 C1 . 1.3854(18) ?
    C1 C6 . 1.405(2) ?
    C1 C2 . 1.4070(19) ?
    C2 C3 . 1.385(2) ?
    C2 H2 . 0.9500 ?
    C3 C4 . 1.376(3) ?
    C3 H3 . 0.9500 ?
    C6 C5 . 1.382(2) ?
    C6 H6 . 0.9500 ?
    C8 H8A . 0.9800 ?
    C8 H8B . 0.9800 ?
    C8 H8C . 0.9800 ?
    C9 C10 . 1.524(2) ?
    C9 H9A . 0.9900 ?
    C9 H9B . 0.9900 ?
    C11 C12 . 1.535(2) ?
    C11 H11A . 0.9900 ?
    C11 H11B . 0.9900 ?
    C7 H7A . 0.9800 ?
    C7 H7B . 0.9800 ?
    C7 H7C . 0.9800 ?
    C4 C5 . 1.389(2) ?
    C4 H4 . 0.9500 ?
    C12 H12A . 0.9800 ?
    C12 H12B . 0.9800 ?
    C12 H12C . 0.9800 ?
    C10 H10A . 0.9800 ?
    C10 H10B . 0.9800 ?
    C10 H10C . 0.9800 ?
    C5 H5 . 0.9500 ?
loop_
    _geom_angle_atom_site_label_1
    _geom_angle_atom_site_label_2
    _geom_angle_atom_site_label_3
    _geom_angle_site_symmetry_1
    _geom_angle_site_symmetry_3
    _geom_angle
    _geom_angle_publ_flag
    N1 Zn1 N1 . 14 128.46(8) ?
    N1 Zn1 N2 . 14 134.62(5) ?
    N1 Zn1 N2 14 14 76.98(5) ?
    N1 Zn1 N2 . . 76.98(5) ?
    N1 Zn1 N2 14 . 134.62(5) ?
    N2 Zn1 N2 14 . 113.45(6) ?
    N1 Zn1 Si1 . 14 152.49(4) ?
    N1 Zn1 Si1 14 14 37.12(4) ?
    N2 Zn1 Si1 14 14 40.41(3) ?
    N2 Zn1 Si1 . 14 130.41(3) ?
    N1 Si1 N2 . . 96.41(6) ?
    N1 Si1 C7 . . 118.18(9) ?
    N2 Si1 C7 . . 110.86(7) ?
    N1 Si1 C8 . . 112.23(8) ?
    N2 Si1 C8 . . 111.48(7) ?
    C7 Si1 C8 . . 107.39(9) ?
    C11 N2 C9 . . 112.67(12) ?
    C11 N2 Si1 . . 118.00(11) ?
    C9 N2 Si1 . . 113.95(9) ?
    C11 N2 Zn1 . . 118.64(10) ?
    C9 N2 Zn1 . . 104.34(8) ?
    Si1 N2 Zn1 . . 86.07(5) ?
    C1 N1 Si1 . . 132.42(10) ?
    C1 N1 Zn1 . . 128.03(9) ?
    Si1 N1 Zn1 . . 99.21(6) ?
    N1 C1 C6 . . 120.57(12) ?
    N1 C1 C2 . . 123.07(13) ?
    C6 C1 C2 . . 116.36(13) ?
    C3 C2 C1 . . 121.27(15) ?
    C3 C2 H2 . . 119.4 ?
    C1 C2 H2 . . 119.4 ?
    C4 C3 C2 . . 121.25(15) ?
    C4 C3 H3 . . 119.4 ?
    C2 C3 H3 . . 119.4 ?
    C5 C6 C1 . . 121.94(15) ?
    C5 C6 H6 . . 119.0 ?
    C1 C6 H6 . . 119.0 ?
    Si1 C8 H8A . . 109.5 ?
    Si1 C8 H8B . . 109.5 ?
    H8A C8 H8B . . 109.5 ?
    Si1 C8 H8C . . 109.5 ?
    H8A C8 H8C . . 109.5 ?
    H8B C8 H8C . . 109.5 ?
    N2 C9 C10 . . 113.59(12) ?
    N2 C9 H9A . . 108.8 ?
    C10 C9 H9A . . 108.8 ?
    N2 C9 H9B . . 108.8 ?
    C10 C9 H9B . . 108.8 ?
    H9A C9 H9B . . 107.7 ?
    N2 C11 C12 . . 115.22(15) ?
    N2 C11 H11A . . 108.5 ?
    C12 C11 H11A . . 108.5 ?
    N2 C11 H11B . . 108.5 ?
    C12 C11 H11B . . 108.5 ?
    H11A C11 H11B . . 107.5 ?
    Si1 C7 H7A . . 109.5 ?
    Si1 C7 H7B . . 109.5 ?
    H7A C7 H7B . . 109.5 ?
    Si1 C7 H7C . . 109.5 ?
    H7A C7 H7C . . 109.5 ?
    H7B C7 H7C . . 109.5 ?
    C3 C4 C5 . . 118.69(15) ?
    C3 C4 H4 . . 120.7 ?
    C5 C4 H4 . . 120.7 ?
    C11 C12 H12A . . 109.5 ?
    C11 C12 H12B . . 109.5 ?
    H12A C12 H12B . . 109.5 ?
    C11 C12 H12C . . 109.5 ?
    H12A C12 H12C . . 109.5 ?
    H12B C12 H12C . . 109.5 ?
    C9 C10 H10A . . 109.5 ?
    C9 C10 H10B . . 109.5 ?
    H10A C10 H10B . . 109.5 ?
    C9 C10 H10C . . 109.5 ?
    H10A C10 H10C . . 109.5 ?
    H10B C10 H10C . . 109.5 ?
    C6 C5 C4 . . 120.48(16) ?
    C6 C5 H5 . . 119.8 ?
    C4 C5 H5 . . 119.8 ?
loop_
    _geom_torsion_atom_site_label_1
    _geom_torsion_atom_site_label_2
    _geom_torsion_atom_site_label_3
    _geom_torsion_atom_site_label_4
    _geom_torsion_site_symmetry_1
    _geom_torsion_site_symmetry_2
    _geom_torsion_site_symmetry_3
    _geom_torsion_site_symmetry_4
    _geom_torsion
    _geom_torsion_publ_flag
    N1 Si1 N2 C11 . . . . 129.24(11) ?
    C7 Si1 N2 C11 . . . . -107.31(13) ?
    C8 Si1 N2 C11 . . . . 12.27(14) ?
    N1 Si1 N2 C9 . . . . -95.22(10) ?
    C7 Si1 N2 C9 . . . . 28.23(13) ?
    C8 Si1 N2 C9 . . . . 147.82(10) ?
    N1 Si1 N2 Zn1 . . . . 8.73(6) ?
    C7 Si1 N2 Zn1 . . . . 132.18(8) ?
    C8 Si1 N2 Zn1 . . . . -108.23(7) ?
    N1 Zn1 N2 C11 . . . . -127.69(11) ?
    N1 Zn1 N2 C11 14 . . . 100.35(13) ?
    N2 Zn1 N2 C11 14 . . . 5.59(10) ?
    Si1 Zn1 N2 C11 14 . . . 49.47(12) ?
    N1 Zn1 N2 C9 . . . . 105.95(9) ?
    N1 Zn1 N2 C9 14 . . . -26.01(12) ?
    N2 Zn1 N2 C9 14 . . . -120.77(9) ?
    Si1 Zn1 N2 C9 14 . . . -76.89(9) ?
    N1 Zn1 N2 Si1 . . . . -7.78(5) ?
    N1 Zn1 N2 Si1 14 . . . -139.74(6) ?
    N2 Zn1 N2 Si1 14 . . . 125.50(5) ?
    Si1 Zn1 N2 Si1 14 . . . 169.383(19) ?
    N2 Si1 N1 C1 . . . . 176.23(13) ?
    C7 Si1 N1 C1 . . . . 58.42(16) ?
    C8 Si1 N1 C1 . . . . -67.40(16) ?
    N2 Si1 N1 Zn1 . . . . -10.18(7) ?
    C7 Si1 N1 Zn1 . . . . -127.99(8) ?
    C8 Si1 N1 Zn1 . . . . 106.18(8) ?
    N1 Zn1 N1 C1 14 . . . -40.18(11) ?
    N2 Zn1 N1 C1 14 . . . 72.13(15) ?
    N2 Zn1 N1 C1 . . . . -177.65(13) ?
    Si1 Zn1 N1 C1 14 . . . 7.03(19) ?
    N1 Zn1 N1 Si1 14 . . . 145.83(7) ?
    N2 Zn1 N1 Si1 14 . . . -101.86(7) ?
    N2 Zn1 N1 Si1 . . . . 8.36(6) ?
    Si1 Zn1 N1 Si1 14 . . . -166.96(3) ?
    Si1 N1 C1 C6 . . . . 162.62(12) ?
    Zn1 N1 C1 C6 . . . . -9.3(2) ?
    Si1 N1 C1 C2 . . . . -17.0(2) ?
    Zn1 N1 C1 C2 . . . . 171.08(11) ?
    N1 C1 C2 C3 . . . . 178.36(14) ?
    C6 C1 C2 C3 . . . . -1.3(2) ?
    C1 C2 C3 C4 . . . . 0.0(2) ?
    N1 C1 C6 C5 . . . . -178.12(14) ?
    C2 C1 C6 C5 . . . . 1.5(2) ?
    C11 N2 C9 C10 . . . . -66.02(17) ?
    Si1 N2 C9 C10 . . . . 156.06(12) ?
    Zn1 N2 C9 C10 . . . . 63.99(14) ?
    C9 N2 C11 C12 . . . . -59.38(18) ?
    Si1 N2 C11 C12 . . . . 76.70(17) ?
    Zn1 N2 C11 C12 . . . . 178.35(12) ?
    C2 C3 C4 C5 . . . . 1.0(2) ?
    C1 C6 C5 C4 . . . . -0.5(2) ?
    C3 C4 C5 C6 . . . . -0.7(2) ?
data_New_Global_Publ_Block
_journal_date_recd_electronic     2015-11-21
_journal_date_accepted     2015-11-28
_journal_name_full     'Acta Crystallographica, Section E'
_journal_year     2015
_journal_volume     71
_journal_issue     12
_journal_page_first     m246
_journal_page_last     m246
_journal_paper_category     HM
_journal_paper_doi     10.1107/S2056989015022768
_journal_coeditor_code     HP2073
_publ_contact_author_name     'Juan Chen'
_publ_contact_author_address
;
Department of Chemistry
Taiyuan Teachers College
Taiyuan 030031
People's Republic of China
;
_publ_contact_author_email     chenchenj1128@163.com
_publ_contact_author_fax     +86-351-7011743
_publ_contact_author_phone     +86-351-7011743
_publ_section_title
;\
Crystal structure of
bis{<i>N</i>-[(diethylamino)dimethylsilyl]anilido-\k^2^<i>N</i>,<i>N</i>'}\
zinc
;
loop_
    _publ_author_name
    _publ_author_footnote
    _publ_author_address
    'Chen, Juan' .
;
Department of Chemistry
Taiyuan Teachers College
Taiyuan 030031
People's Republic of China
;
