# Supplementary material for: Crystal structure of bis­{N-[(di­ethyl­amino)­dimethyl­sil­yl]anilido-κ2 N,N′}zinc
Source: Acta Crystallogr E Crystallogr Commun. 2015 Dec 6;71(Pt 12):m246. doi: 10.1107/S2056989015022768 (PMC4719856; doi:10.1107/S2056989015022768)
Supplement: Supplementary file 2 [file e-71-0m246-Isup2.hkl]

# 
# h,k,l, Fc-squared, Fo-squared, sigma(Fo-squared) and status flag 
# 
data_I
_shelx_title ' 150430c-43_b.res in Fdd2    New: Fdd2' 
_shelx_refln_list_code          4 
_shelx_F_calc_maximum      533.18 
_exptl_crystal_F_000      2176.00 
_reflns_d_resolution_high  0.7494 
 
loop_ 
 _symmetry_equiv_pos_as_xyz 
 'x, y, z' 
 '-x, -y, z' 
 '-x+1/4, y+1/4, z+1/4' 
 'x+3/4, -y+3/4, z+1/4' 
 'x, y+1/2, z+1/2' 
 '-x, -y+1/2, z+1/2' 
 '-x+1/4, y+3/4, z+3/4' 
 'x+3/4, -y+5/4, z+3/4' 
 'x+1/2, y, z+1/2' 
 '-x+1/2, -y, z+1/2' 
 '-x+3/4, y+1/4, z+3/4' 
 'x+5/4, -y+3/4, z+3/4' 
 'x+1/2, y+1/2, z' 
 '-x+1/2, -y+1/2, z' 
 '-x+3/4, y+3/4, z+1/4' 
 'x+5/4, -y+5/4, z+1/4' 
 
_cell_length_a    29.7954 
_cell_length_b    21.3566 
_cell_length_c     8.5844 
_cell_angle_alpha  90.000 
_cell_angle_beta   90.000 
_cell_angle_gamma  90.000 
 
_shelx_F_squared_multiplier     1.000 
 
loop_ 
 _refln_index_h 
 _refln_index_k 
 _refln_index_l 
 _refln_F_squared_calc 
 _refln_F_squared_meas 
 _refln_F_squared_sigma 
 _refln_observed_status 
   1   1 -11       43.60       -8.22     24.62 o 
   3   1 -11      322.89      316.66     35.05 o 
   5   1 -11      371.99      347.07     36.51 o 
   7   1 -11     1126.84     1061.33     53.09 o 
   9   1 -11      289.58      305.02     31.44 o 
  11   1 -11     1091.41     1044.29     59.82 o 
   1   3 -11     2178.54     2074.10     72.62 o 
   3   3 -11     1431.48     1493.96     63.80 o 
   5   3 -11     2131.21     2325.12     85.89 o 
   7   3 -11     1811.45     1972.12     67.97 o 
   9   3 -11      780.48      835.58     41.51 o 
   1   5 -11     2019.04     2250.70     74.91 o 
   3   5 -11     1926.35     1981.25     81.08 o 
   5   5 -11     1967.14     2055.68     73.17 o 
   7   5 -11      829.60      817.80     49.96 o 
   1   7 -11      570.35      550.38     46.68 o 
   3   7 -11      510.14      505.55     39.44 o 
   5   7 -11      909.55      807.62     45.21 o 
   2   0 -10     3789.41     3828.40    145.83 o 
   6   0 -10     2739.20     2443.71    105.67 o 
  10   0 -10     2213.77     2011.04     95.76 o 
  14   0 -10     1642.42     1650.15     90.04 o 
  18   0 -10      927.47      949.97     63.08 o 
   0   2 -10     5877.73     5847.23    208.48 o 
   2   2 -10      284.30      314.92     29.33 o 
   4   2 -10     2573.34     2627.68     78.04 o 
   6   2 -10      428.63      393.75     31.14 o 
   8   2 -10     1842.13     1892.19     60.35 o 
  10   2 -10      189.06      165.43     32.22 o 
  12   2 -10     2951.02     3005.60     79.56 o 
  14   2 -10       46.74       17.30     24.47 o 
  16   2 -10     1724.03     1924.08     79.77 o 
  18   2 -10      479.28      509.17     38.55 o 
   2   4 -10     4549.79     4540.90    114.23 o 
   4   4 -10      465.22      476.58     35.47 o 
   6   4 -10     6422.11     6570.47    154.18 o 
   8   4 -10      529.19      575.43     35.05 o 
  10   4 -10     5365.68     5432.54    131.52 o 
  12   4 -10      518.92      503.16     37.24 o 
  14   4 -10     4665.85     4879.86    114.76 o 
  16   4 -10      179.85      177.13     34.34 o 
  18   4 -10     1988.35     2121.72     72.80 o 
   0   6 -10      779.74      731.12     55.18 o 
   2   6 -10      156.81      154.15     26.57 o 
   4   6 -10     2339.50     2398.63     74.57 o 
   6   6 -10      177.39      142.97     27.99 o 
   8   6 -10      973.82     1004.67     50.27 o 
  10   6 -10      241.81      168.75     28.38 o 
  12   6 -10     1186.49     1018.08     50.24 o 
  14   6 -10      186.59      237.63     36.79 o 
  16   6 -10     2681.34     2650.05     93.72 o 
   2   8 -10     1599.74     1558.62     60.24 o 
   4   8 -10       34.39       -9.91     28.62 o 
   6   8 -10     1026.71     1003.26     52.92 o 
   8   8 -10     1249.59     1150.10     54.16 o 
  10   8 -10      363.21      293.94     30.20 o 
  12   8 -10      896.59      886.97     49.81 o 
  14   8 -10      809.01      922.52     56.14 o 
   0  10 -10     1983.54     2196.19    101.93 o 
   2  10 -10      111.51       81.63     39.54 o 
   4  10 -10     2438.72     2535.81     78.29 o 
   6  10 -10      842.18     1004.52     66.74 o 
   8  10 -10     2796.42     2723.54     91.18 o 
  10  10 -10     1353.32     1346.84     84.61 o 
  12  10 -10     1983.84     2153.06     85.33 o 
   2  12 -10     3334.83     3355.88    105.26 o 
   4  12 -10      195.25      159.62     31.46 o 
   6  12 -10     4377.78     4427.10    128.96 o 
   8  12 -10      355.34      404.43     33.91 o 
   1   1  -9     3459.46     3578.82     96.06 o 
   3   1  -9     5289.87     5466.91    145.94 o 
   5   1  -9      751.98      683.92     39.72 o 
   7   1  -9     2908.48     2862.77     86.28 o 
   9   1  -9     1784.81     1711.66     59.89 o 
  11   1  -9     1781.04     1837.55     64.01 o 
  13   1  -9     1192.02     1152.72     50.22 o 
  15   1  -9     1177.69     1098.58     49.65 o 
  17   1  -9       95.43       85.02     21.85 o 
  19   1  -9      866.32      929.45     41.01 o 
  21   1  -9      437.79      380.38     36.71 o 
  23   1  -9     1348.33     1386.48     83.38 o 
   1   3  -9     5149.25     5137.78    127.08 o 
   3   3  -9     2850.49     2910.06     85.34 o 
   5   3  -9     7507.44     7384.97    184.42 o 
   7   3  -9     2149.67     2209.04     72.64 o 
   9   3  -9     2193.02     2172.21     70.31 o 
  11   3  -9     1792.91     1798.91     63.24 o 
  13   3  -9     2009.58     2082.60     63.40 o 
  15   3  -9     1716.69     1721.57     52.41 o 
  17   3  -9     4392.37     4456.32    103.38 o 
  19   3  -9     1906.64     2041.03     66.97 o 
  21   3  -9     2353.91     2700.05     90.34 o 
  23   3  -9      897.18      826.67     64.47 o 
   1   5  -9     1452.89     1423.05     52.08 o 
   3   5  -9     1258.52     1119.78     47.53 o 
   5   5  -9     4081.66     4027.88     99.21 o 
   7   5  -9     4299.07     4209.65    110.68 o 
   9   5  -9     5025.85     5162.03    139.29 o 
  11   5  -9     3263.99     3228.80     93.43 o 
  13   5  -9     1115.49     1079.25     46.65 o 
  15   5  -9     2548.84     2467.48     72.26 o 
  17   5  -9     1356.29     1367.89     55.77 o 
  19   5  -9     2235.67     2345.49     74.96 o 
  21   5  -9     1768.92     1817.17     83.41 o 
  23   5  -9      770.08      811.30     50.06 o 
   1   7  -9     2298.15     2216.83     66.61 o 
   3   7  -9      143.39      128.19     23.86 o 
   5   7  -9      581.74      504.21     34.52 o 
   7   7  -9     2398.96     2296.83     69.99 o 
   9   7  -9     2017.17     2064.22     72.99 o 
  11   7  -9     4393.14     4386.84    125.67 o 
  13   7  -9     1277.91     1253.59     58.44 o 
  15   7  -9     1554.84     1467.25     56.53 o 
  17   7  -9      844.58      788.36     47.40 o 
  19   7  -9     1314.42     1246.65     75.39 o 
  21   7  -9      608.61      677.53     73.19 o 
   1   9  -9      327.90      371.05     32.30 o 
   3   9  -9     3387.08     3248.87     88.60 o 
   5   9  -9      293.70      242.03     26.52 o 
   7   9  -9     2540.21     2524.68     79.31 o 
   9   9  -9     1310.17     1222.08     53.57 o 
  11   9  -9      521.91      523.77     37.56 o 
  13   9  -9     2011.03     1975.99     73.83 o 
  15   9  -9      440.43      419.96     36.88 o 
  17   9  -9     1415.44     1418.04     66.50 o 
  19   9  -9     1026.03     1210.21    150.10 o 
  21   9  -9      273.55      250.88     41.25 o 
   1  11  -9     4444.87     4681.38    116.34 o 
   3  11  -9     3824.61     3911.43    101.39 o 
   5  11  -9     3413.16     3682.79     97.90 o 
   7  11  -9     1384.07     1420.57     57.97 o 
   9  11  -9     1061.59     1095.24     50.34 o 
  11  11  -9     1795.42     1819.26     62.66 o 
  13  11  -9     1648.08     1747.93     79.07 o 
  15  11  -9     3454.20     3539.00    120.18 o 
  17  11  -9     1770.81     1665.21    100.39 o 
  19  11  -9     2093.46     2111.20     92.36 o 
   1  13  -9     4159.16     4160.53    107.07 o 
   3  13  -9     1799.24     1973.04     67.59 o 
   5  13  -9     2509.64     2460.52     76.05 o 
   7  13  -9     1259.28     1222.77     60.70 o 
   9  13  -9     1363.25     1556.80     87.56 o 
  11  13  -9     1197.48     1302.70     63.01 o 
  13  13  -9     2610.21     2833.93    105.43 o 
  15  13  -9     1475.03     1459.30     79.02 o 
   1  15  -9     1957.96     2111.30     89.82 o 
   3  15  -9      945.74     1024.35     71.71 o 
   5  15  -9     1028.75      959.79     68.43 o 
   7  15  -9     1668.29     1665.63    124.05 o 
   9  15  -9      403.55      387.62     76.81 o 
  11  15  -9     1697.11     1550.19     81.04 o 
   1  17  -9      606.36      577.63     48.67 o 
   3  17  -9      881.51      820.91     55.02 o 
   5  17  -9      817.21      799.85     79.81 o 
   0   0  -8    10951.01    10632.93    638.10 o 
   4   0  -8    13808.74    13304.24    547.81 o 
   8   0  -8    12865.03    12487.63    507.93 o 
  12   0  -8     1697.09     1671.56    112.29 o 
  16   0  -8     3385.16     3304.64    125.69 o 
  20   0  -8     7990.96     7635.17    321.81 o 
  24   0  -8     1766.52     2019.29    144.57 o 
  28   0  -8     2484.57     2832.44    218.98 o 
   2   2  -8     6608.84     6481.36    154.06 o 
   4   2  -8      504.97      574.38     40.36 o 
   6   2  -8     6321.38     6067.68    180.47 o 
   8   2  -8      593.85      580.69     37.24 o 
  10   2  -8     5871.74     5843.29    193.45 o 
  12   2  -8     1051.23     1050.77     67.49 o 
  14   2  -8     3704.50     3655.62    108.94 o 
  16   2  -8      399.79      418.28     25.00 o 
  18   2  -8     4557.49     4528.02    102.92 o 
  20   2  -8      437.48      529.16     27.17 o 
  22   2  -8     2598.21     2684.32     77.76 o 
  24   2  -8      354.38      418.30     42.40 o 
  26   2  -8     2023.83     2279.14     95.34 o 
  28   2  -8      675.00      773.37     80.37 o 
   0   4  -8    20326.93    19424.65    714.47 o 
   2   4  -8       64.84       53.07     20.03 o 
   4   4  -8    12718.93    12246.64    289.94 o 
   6   4  -8       66.20      120.37     22.17 o 
   8   4  -8     7726.14     7567.22    208.60 o 
  10   4  -8       99.72      104.64     25.22 o 
  12   4  -8     6702.14     6778.74    187.83 o 
  14   4  -8       25.24       42.54     19.25 o 
  16   4  -8     5731.22     5725.53    131.46 o 
  18   4  -8      169.52      139.11     20.22 o 
  20   4  -8     5151.44     5127.18    123.07 o 
  22   4  -8       90.11       59.70     27.67 o 
  24   4  -8     3314.12     3544.18    105.24 o 
  26   4  -8      287.09      334.22     43.87 o 
   2   6  -8     4419.62     4145.24    105.99 o 
   4   6  -8       82.57       62.02     22.46 o 
   6   6  -8     9385.87     9231.99    258.53 o 
   8   6  -8      704.19      724.17     43.01 o 
  10   6  -8     5013.36     4915.55    146.68 o 
  12   6  -8      424.18      356.14     36.56 o 
  14   6  -8     4557.02     4527.01    115.47 o 
  16   6  -8      213.11      194.52     22.28 o 
  18   6  -8     2379.49     2253.34     76.05 o 
  20   6  -8      390.14      397.97     30.83 o 
  22   6  -8     1704.86     1706.05     71.16 o 
  24   6  -8      121.86       71.37     30.28 o 
  26   6  -8     1359.15     1334.51     80.96 o 
   0   8  -8     3610.21     3405.47    171.68 o 
   2   8  -8     4826.00     4723.70    129.02 o 
   4   8  -8     4917.69     4947.47    125.86 o 
   6   8  -8       22.02       33.33     23.07 o 
   8   8  -8     8604.33     8608.14    255.64 o 
  10   8  -8      309.33      223.11     25.60 o 
  12   8  -8     6392.43     6315.96    173.05 o 
  14   8  -8      197.72      189.07     22.27 o 
  16   8  -8     3281.67     3248.66     85.98 o 
  18   8  -8       75.20       82.53     26.50 o 
  20   8  -8     2542.71     2474.37     99.91 o 
  22   8  -8      523.46      507.11     43.06 o 
  24   8  -8     1830.64     1967.24     95.03 o 
  26   8  -8       61.42       69.12     43.75 o 
   2  10  -8     7660.83     7586.77    193.20 o 
   4  10  -8     5710.56     5485.30    163.85 o 
   6  10  -8     2481.23     2506.61     71.44 o 
   8  10  -8      227.59      231.76     24.02 o 
  10  10  -8     5652.74     5664.62    136.94 o 
  12  10  -8      280.92      343.53     27.43 o 
  14  10  -8     2479.29     2540.31     80.25 o 
  16  10  -8      256.36      303.78     31.13 o 
  18  10  -8     3214.91     3104.06     94.98 o 
  20  10  -8      313.15      301.21     38.69 o 
  22  10  -8     2014.74     2187.89     94.29 o 
  24  10  -8      168.46      152.57     39.50 o 
   0  12  -8    12555.37    12599.08    406.80 o 
   2  12  -8      168.40      184.21     25.23 o 
   4  12  -8     3753.64     3902.81    103.63 o 
   6  12  -8      114.58      122.81     28.75 o 
   8  12  -8     5327.39     5353.32    133.53 o 
  10  12  -8      117.44      178.07     28.62 o 
  12  12  -8     7882.11     7834.76    191.95 o 
  14  12  -8      230.84      245.10     30.61 o 
  16  12  -8     4951.05     4883.18    126.38 o 
  18  12  -8      256.09      298.69     38.20 o 
  20  12  -8     4673.55     4751.41    155.56 o 
  22  12  -8      117.47      149.38     43.76 o 
   2  14  -8     4596.20     4537.92    152.69 o 
   4  14  -8      146.52      136.06     32.53 o 
   6  14  -8     3631.55     3650.89    112.49 o 
   8  14  -8      113.87       95.22     32.42 o 
  10  14  -8     2959.49     2824.80    121.55 o 
  12  14  -8      333.64      285.09     38.27 o 
  14  14  -8     1583.92     1583.64     74.07 o 
  16  14  -8      779.85      808.10     62.80 o 
  18  14  -8     2133.22     2275.60    119.95 o 
  20  14  -8       92.61       70.04     47.16 o 
   0  16  -8     4327.20     4385.42    197.56 o 
   2  16  -8      295.19      312.31     37.77 o 
   4  16  -8     2755.17     2857.13    106.65 o 
   6  16  -8       96.67       98.46     33.97 o 
   8  16  -8     2192.64     2159.11     91.12 o 
  10  16  -8      295.45      333.69     38.85 o 
  12  16  -8     3939.00     3861.60    160.44 o 
  14  16  -8      209.76      230.00     67.36 o 
  16  16  -8     2139.83     2122.90    121.98 o 
   2  18  -8     3644.57     3651.47    125.95 o 
   4  18  -8       31.25       40.27     35.72 o 
   6  18  -8     2899.77     2948.64    106.69 o 
   8  18  -8      109.63      148.41     42.33 o 
  10  18  -8     2299.60     2346.67    189.50 o 
  12  18  -8       61.60       67.99     58.07 o 
   0  20  -8     4694.28     5246.71    223.38 o 
   2  20  -8       47.24       79.94     38.89 o 
   4  20  -8     5285.20     5224.69    185.91 o 
   1   1  -7    15100.71    14827.20    409.69 o 
   3   1  -7     9367.85     9236.63    263.51 o 
   5   1  -7     9543.30     9166.74    278.61 o 
   7   1  -7     3094.91     3010.03    101.25 o 
   9   1  -7     9253.40     8758.60    299.63 o 
  11   1  -7     3536.78     3332.85    118.20 o 
  13   1  -7     5156.96     5036.79    147.33 o 
  15   1  -7     1601.61     1563.20     58.60 o 
  17   1  -7     1907.38     1958.66     68.10 o 
  19   1  -7     2017.49     1986.22     58.49 o 
  21   1  -7     2247.36     2394.33     67.57 o 
  23   1  -7     1049.02      984.88     48.63 o 
  25   1  -7     2115.46     2157.32     84.55 o 
  27   1  -7      287.40      328.18     39.83 o 
  29   1  -7     3255.12     3522.87    122.78 o 
  31   1  -7     1413.17     1386.29     78.05 o 
   1   3  -7     4330.65     4114.75     95.74 o 
   3   3  -7     4711.31     4619.66    109.31 o 
   5   3  -7     3730.48     3368.83     92.18 o 
   7   3  -7     6307.66     6218.26    158.90 o 
   9   3  -7    15606.39    14652.59    385.74 o 
  11   3  -7     5476.89     5239.28    172.95 o 
  13   3  -7     5733.97     5516.03    174.47 o 
  15   3  -7     5669.61     5698.76    161.39 o 
  17   3  -7     1200.17     1223.17     42.45 o 
  19   3  -7     3900.22     4123.00     93.19 o 
  21   3  -7     1284.01     1189.74     50.75 o 
  23   3  -7     1780.86     1727.65     67.16 o 
  25   3  -7      222.16      201.24     29.26 o 
  27   3  -7     5052.06     5168.00    160.19 o 
  29   3  -7     1373.93     1483.91     75.96 o 
  31   3  -7     2040.96     2448.24    164.51 o 
   1   5  -7    10498.12    10295.19    248.17 o 
   3   5  -7     9230.98     8971.39    188.75 o 
   5   5  -7     1679.57     1609.67     52.70 o 
   7   5  -7    10416.63    10012.65    262.46 o 
   9   5  -7     2853.37     2821.28     77.99 o 
  11   5  -7     8039.88     7858.26    215.28 o 
  13   5  -7     2863.23     2718.61    118.02 o 
  15   5  -7     1970.72     2004.23     69.18 o 
  17   5  -7     4143.42     4171.99    107.62 o 
  19   5  -7     5055.94     5000.71    131.96 o 
  21   5  -7     2007.19     1997.25     60.55 o 
  23   5  -7     1087.16     1051.70     52.62 o 
  25   5  -7      305.95      251.64     28.72 o 
  27   5  -7     1495.09     1570.87     76.60 o 
  29   5  -7      615.44      660.87     47.52 o 
   1   7  -7    12979.57    12655.30    286.24 o 
   3   7  -7     6215.69     6060.28    136.66 o 
   5   7  -7     3284.05     3131.47     97.48 o 
   7   7  -7      565.01      492.34     29.80 o 
   9   7  -7     4694.67     4523.87    142.75 o 
  11   7  -7     8577.47     8583.57    249.35 o 
  13   7  -7     5336.13     5258.27    228.29 o 
  15   7  -7     4167.51     4342.67    119.31 o 
  17   7  -7     6407.45     6456.41    186.32 o 
  19   7  -7     3981.17     4114.39    114.60 o 
  21   7  -7     4982.35     4915.00    153.62 o 
  23   7  -7     2165.34     2126.34     76.00 o 
  25   7  -7     2757.15     2619.79     98.27 o 
  27   7  -7     1218.05     1198.60     60.20 o 
  29   7  -7      825.42      768.95    115.74 o 
   1   9  -7     3656.59     3645.21     86.34 o 
   3   9  -7     8762.00     8531.49    226.46 o 
   5   9  -7     2708.77     2710.45     73.02 o 
   7   9  -7     6547.17     6386.77    192.06 o 
   9   9  -7     5223.97     5160.20    153.01 o 
  11   9  -7     2435.24     2351.63     84.63 o 
  13   9  -7     5431.12     5678.40    150.12 o 
  15   9  -7     3763.43     3497.05    105.44 o 
  17   9  -7     1980.57     2043.83     69.63 o 
  19   9  -7     1618.39     1507.75     58.84 o 
  21   9  -7     2374.84     2405.45     89.96 o 
  23   9  -7      908.50      873.53     56.00 o 
  25   9  -7     1754.41     1786.72     71.71 o 
  27   9  -7      601.51      642.58     44.35 o 
   1  11  -7     1011.35      912.47     42.22 o 
   3  11  -7     2231.29     2288.09     79.95 o 
   5  11  -7     7400.80     7514.34    208.94 o 
   7  11  -7     8971.96     8904.43    236.74 o 
   9  11  -7     3362.98     3409.93    111.56 o 
  11  11  -7     7502.45     7456.43    199.45 o 
  13  11  -7     1616.42     1471.18     62.71 o 
  15  11  -7     2819.51     2920.76     85.80 o 
  17  11  -7     1819.89     1731.99     60.90 o 
  19  11  -7     1280.79     1142.57     54.16 o 
  21  11  -7     1057.60      928.33     57.62 o 
  23  11  -7     1094.92     1012.43     77.63 o 
  25  11  -7     2750.12     2862.04    115.25 o 
  27  11  -7      832.26      846.59     74.25 o 
   1  13  -7     2242.03     2161.74    192.32 o 
   3  13  -7     3253.25     3068.59    118.32 o 
   5  13  -7     3850.89     3900.13    123.15 o 
   7  13  -7     3797.05     3832.31    109.74 o 
   9  13  -7     2983.18     2876.14     81.03 o 
  11  13  -7     3787.67     3690.75     99.86 o 
  13  13  -7     1387.22     1418.04     61.88 o 
  15  13  -7     2446.01     2546.44     98.05 o 
  17  13  -7     1274.68     1268.69     73.31 o 
  19  13  -7     1560.75     1629.82     84.00 o 
  21  13  -7      498.56      499.18     49.77 o 
  23  13  -7     2209.56     2195.81    100.72 o 
  25  13  -7      972.83     1004.36     81.44 o 
   1  15  -7     2339.67     2325.27     77.18 o 
   3  15  -7     5095.20     5088.38    183.65 o 
   5  15  -7     4268.73     4408.17    139.61 o 
   7  15  -7     6140.88     5891.17    160.72 o 
   9  15  -7     3056.61     3074.25     95.61 o 
  11  15  -7     5199.14     5326.91    173.38 o 
  13  15  -7     1003.84      967.45     59.95 o 
  15  15  -7     1148.21     1149.57     66.63 o 
  17  15  -7     2273.54     2215.58    111.82 o 
  19  15  -7      807.15      800.15     58.66 o 
  21  15  -7     1326.75     1379.64     92.62 o 
  23  15  -7      934.47      928.49     80.57 o 
   1  17  -7     1539.16     1670.79     65.67 o 
   3  17  -7      994.29     1095.37     52.52 o 
   5  17  -7     4236.55     4340.09    111.92 o 
   7  17  -7     2370.42     2368.06     88.66 o 
   9  17  -7     3298.16     3217.43    134.53 o 
  11  17  -7      341.93      243.63     41.49 o 
  13  17  -7     1436.58     1299.27     69.36 o 
  15  17  -7      630.05      643.65     47.77 o 
  17  17  -7     2189.52     2355.87    112.45 o 
  19  17  -7     1277.23     1232.94     90.09 o 
   1  19  -7     2285.82     2344.92     72.54 o 
   3  19  -7     2149.66     2342.38     73.50 o 
   5  19  -7     4786.54     4899.11    120.74 o 
   7  19  -7     3378.14     3464.56    112.56 o 
   9  19  -7     2866.24     2831.80    100.48 o 
  11  19  -7     1303.75     1266.79     71.01 o 
  13  19  -7     1338.95     1350.35    112.14 o 
  15  19  -7     1066.10     1090.97     86.90 o 
   1  21  -7     1261.16     1261.29     62.36 o 
   3  21  -7     1609.51     1538.04     75.11 o 
   5  21  -7     1485.52     1715.52     86.00 o 
   7  21  -7     1390.76     1275.83     86.83 o 
   9  21  -7     1418.20     1280.61     95.33 o 
  11  21  -7     1816.28     1794.21     89.63 o 
   2   0  -6    21788.41    20838.29    823.87 o 
   6   0  -6    34097.98    34244.26   1309.46 o 
  10   0  -6    18799.92    18516.45    737.57 o 
  14   0  -6    21998.21    20790.72    670.93 o 
  18   0  -6    22788.51    21618.56    670.28 o 
  22   0  -6     3441.63     3578.88    150.27 o 
  26   0  -6     4838.68     5067.70    219.42 o 
  30   0  -6     7055.92     7162.93    298.92 o 
   0   2  -6     8770.77     8299.91    313.07 o 
   2   2  -6     3270.69     3259.54    112.48 o 
   4   2  -6    15967.63    15537.29    378.62 o 
   6   2  -6     1671.81     1625.49     51.13 o 
   8   2  -6    16190.53    15818.87    381.10 o 
  10   2  -6     2316.75     2208.86     70.72 o 
  12   2  -6     7571.74     7501.81    188.98 o 
  14   2  -6     6897.77     6405.38    146.58 o 
  16   2  -6     7083.01     6716.97    155.73 o 
  18   2  -6     1298.34     1236.43     41.30 o 
  20   2  -6     4280.07     4223.39    175.33 o 
  22   2  -6      678.56      603.45     34.88 o 
  24   2  -6     2910.52     2967.91     84.19 o 
  26   2  -6      454.72      422.85     30.99 o 
  28   2  -6     4471.63     4526.56    139.35 o 
  30   2  -6     1034.20     1116.75     67.86 o 
  32   2  -6     2105.65     2332.39     90.83 o 
   2   4  -6    18444.70    17724.88    405.22 o 
   4   4  -6     3594.46     3438.19     83.83 o 
   6   4  -6    12932.58    12124.88    253.58 o 
   8   4  -6     7014.68     6725.61    142.76 o 
  10   4  -6    13394.64    13107.82    253.46 o 
  12   4  -6     2354.45     2218.35     54.37 o 
  14   4  -6    10645.27    10683.76    252.65 o 
  16   4  -6      657.15      558.68     29.99 o 
  18   4  -6     8616.04     8424.95    208.30 o 
  20   4  -6       24.59       42.69     19.49 o 
  22   4  -6     6486.64     6633.18    178.95 o 
  24   4  -6      975.86      858.35     46.82 o 
  26   4  -6     3484.97     3573.38     98.40 o 
  28   4  -6      913.30      930.31     51.14 o 
  30   4  -6      958.50      980.24     62.92 o 
  32   4  -6      120.32       64.73     37.68 o 
   0   6  -6    17249.22    17118.77    566.65 o 
   2   6  -6     1526.03     1590.84     64.71 o 
   4   6  -6    20424.21    19949.76    453.18 o 
   6   6  -6     1253.64     1134.65     38.36 o 
   8   6  -6     7316.05     7003.19    151.97 o 
  10   6  -6     1163.01     1082.74     38.18 o 
  12   6  -6     7831.98     7862.51    195.51 o 
  14   6  -6        4.50      -14.19     15.33 o 
  16   6  -6    14047.00    14228.23    388.03 o 
  18   6  -6      573.45      539.96     30.90 o 
  20   6  -6     6707.44     6835.70    171.62 o 
  22   6  -6     1724.69     1584.96     58.43 o 
  24   6  -6     5485.41     5590.09    138.56 o 
  26   6  -6     1563.61     1515.18     54.17 o 
  28   6  -6      597.68      669.03     37.59 o 
  30   6  -6       96.11       62.67     31.25 o 
  32   6  -6      288.07      339.03     36.26 o 
   2   8  -6    31326.13    30587.52    718.10 o 
   4   8  -6      474.91      457.96     24.71 o 
   6   8  -6    15965.63    15686.89    360.50 o 
   8   8  -6    11977.50    11289.33    251.96 o 
  10   8  -6    14792.06    14566.39    353.48 o 
  12   8  -6     2258.15     2259.80     65.34 o 
  14   8  -6    17996.45    18521.33    456.52 o 
  16   8  -6       56.45       76.71     18.51 o 
  18   8  -6    10388.26    10444.78    292.59 o 
  20   8  -6      404.16      389.75     29.39 o 
  22   8  -6     6306.24     6287.97    172.31 o 
  24   8  -6      377.06      405.75     32.91 o 
  26   8  -6     3887.36     3913.09    105.92 o 
  28   8  -6       49.40       47.00     26.47 o 
  30   8  -6     1823.26     1730.20     63.28 o 
   0  10  -6    16288.56    16146.20    411.50 o 
   2  10  -6      839.90      857.36     40.66 o 
   4  10  -6     3922.62     4053.83     92.39 o 
   6  10  -6     6602.56     6444.10    146.77 o 
   8  10  -6    11012.00    10966.28    273.04 o 
  10  10  -6     5360.21     5204.33    148.84 o 
  12  10  -6    11412.29    11220.31    306.40 o 
  14  10  -6      733.20      643.65     58.02 o 
  16  10  -6     1880.07     1840.81     65.02 o 
  18  10  -6      613.72      519.70     36.64 o 
  20  10  -6     3666.23     3542.30     98.38 o 
  22  10  -6     2304.11     2331.09     75.45 o 
  24  10  -6     2098.22     2131.38     81.49 o 
  26  10  -6      810.81      723.94     49.31 o 
  28  10  -6     2493.64     2633.22     77.40 o 
  30  10  -6      840.81      806.03     48.92 o 
   2  12  -6    19666.53    19592.62    439.05 o 
   4  12  -6       23.47       34.02     17.32 o 
   6  12  -6     4398.26     4474.95    110.00 o 
   8  12  -6     1099.16     1056.40     42.45 o 
  10  12  -6     6662.20     6615.57    181.18 o 
  12  12  -6      439.21      429.15     31.70 o 
  14  12  -6     3102.76     3104.99     98.96 o 
  16  12  -6      548.18      525.97     37.22 o 
  18  12  -6     6466.82     6572.26    159.67 o 
  20  12  -6       61.36      102.16     28.95 o 
  22  12  -6     5264.30     5338.40    152.50 o 
  24  12  -6      344.99      330.34     32.41 o 
  26  12  -6     2220.23     2382.81     89.85 o 
  28  12  -6      120.54       99.49     39.54 o 
   0  14  -6     7198.08     7323.19    296.00 o 
   2  14  -6      114.38       81.01     23.12 o 
   4  14  -6     9124.37     9294.37    265.20 o 
   6  14  -6     1074.72     1041.17     52.40 o 
   8  14  -6     9610.57     9585.03    315.84 o 
  10  14  -6      276.32      233.77     30.38 o 
  12  14  -6     3322.60     3428.51    115.89 o 
  14  14  -6       68.91       64.75     26.76 o 
  16  14  -6     4388.53     4291.59    123.17 o 
  18  14  -6       10.84       22.26     23.33 o 
  20  14  -6     4921.52     5196.16    161.81 o 
  22  14  -6       98.50       64.21     33.46 o 
  24  14  -6     1085.07     1174.63     68.91 o 
  26  14  -6     1021.78      970.41     71.76 o 
   2  16  -6     8160.33     7973.78    349.65 o 
   4  16  -6     2792.41     2872.67     87.73 o 
   6  16  -6    10675.44    10782.75    253.18 o 
   8  16  -6     1760.93     1774.19     58.46 o 
  10  16  -6    10223.87    10131.66    262.16 o 
  12  16  -6     1716.91     1768.96     63.92 o 
  14  16  -6     7434.73     7486.70    225.38 o 
  16  16  -6      427.67      451.44     34.12 o 
  18  16  -6     4382.92     4164.73    145.99 o 
  20  16  -6      201.05      212.12     37.49 o 
  22  16  -6     4443.02     4582.30    154.41 o 
  24  16  -6      166.71      108.56     52.57 o 
   0  18  -6     8793.11     8314.05    267.11 o 
   2  18  -6      173.92      196.85     28.39 o 
   4  18  -6     3349.28     3314.76     99.42 o 
   6  18  -6      375.76      343.06     32.32 o 
   8  18  -6     1861.24     1764.92     61.39 o 
  10  18  -6     1518.58     1629.44     59.34 o 
  12  18  -6     5005.06     5174.95    133.30 o 
  14  18  -6      710.02      703.95     43.63 o 
  16  18  -6     3264.96     3314.08     96.56 o 
  18  18  -6       99.47      132.03     37.62 o 
  20  18  -6     2664.46     2738.55    114.99 o 
  22  18  -6       46.27      103.63     45.56 o 
   2  20  -6     5279.15     5314.91    129.72 o 
   4  20  -6      352.77      220.20     29.35 o 
   6  20  -6     3362.80     3405.86     91.83 o 
   8  20  -6        8.98       23.84     26.55 o 
  10  20  -6     3783.22     3840.80    109.25 o 
  12  20  -6       68.74       93.15     32.44 o 
  14  20  -6     4456.36     4460.03    121.60 o 
  16  20  -6      237.54      310.76     46.44 o 
  18  20  -6     2713.36     2743.05    109.83 o 
   0  22  -6     4268.34     4496.50    175.05 o 
   2  22  -6        7.99       56.86     29.30 o 
   4  22  -6     2622.85     2687.44     87.88 o 
   6  22  -6      246.14      224.72     32.52 o 
   8  22  -6     3717.97     3837.58    108.20 o 
  10  22  -6      618.44      634.18     51.22 o 
  12  22  -6     4366.12     4382.16    120.49 o 
  14  22  -6      706.20      738.84     52.54 o 
   2  24  -6     2643.44     2542.79     87.60 o 
   4  24  -6      297.36      297.80     39.17 o 
   1   1  -5    11046.89    11867.55    284.15 o 
   3   1  -5     5106.38     4460.73    127.14 o 
   5   1  -5    18407.58    17440.10    478.60 o 
   7   1  -5    25406.71    26228.11    716.37 o 
   9   1  -5     4088.04     3973.83    105.48 o 
  11   1  -5    18141.80    17188.55    380.83 o 
  13   1  -5    11491.04    11675.95    247.20 o 
  15   1  -5    16757.78    16469.49    340.85 o 
  17   1  -5     9139.11     8809.95    204.41 o 
  19   1  -5    16859.30    16373.68    361.25 o 
  21   1  -5    14663.94    14275.19    346.12 o 
  23   1  -5    11664.61    11434.31    279.55 o 
  25   1  -5     9499.71     9622.79    315.16 o 
  27   1  -5      898.68     1021.68     63.92 o 
  29   1  -5     1501.84     1534.13     66.95 o 
  31   1  -5     2236.28     2376.71     86.29 o 
  33   1  -5      668.03      640.69     40.43 o 
  35   1  -5     1645.74     1622.71     66.16 o 
   3   3  -5     5530.65     5455.89    132.19 o 
   5   3  -5     7345.08     7087.90    169.20 o 
   7   3  -5     6092.82     6064.77    126.37 o 
   9   3  -5    16568.19    16831.93    363.39 o 
  11   3  -5     5667.31     5254.04    132.09 o 
  13   3  -5     7908.67     7867.13    187.73 o 
  15   3  -5     1248.67     1096.77     34.73 o 
  17   3  -5     8513.58     8546.61    203.32 o 
  19   3  -5     7639.30     7172.75    145.87 o 
  21   3  -5     2990.44     2721.24     78.20 o 
  23   3  -5     2580.58     2503.17     74.55 o 
  25   3  -5      549.53      631.56     36.91 o 
  27   3  -5      814.79      889.27     50.24 o 
  29   3  -5     2430.04     2629.67     87.69 o 
  31   3  -5     1285.85     1214.57     57.97 o 
  33   3  -5     1831.59     1820.64     70.26 o 
  35   3  -5       44.09       36.97     33.03 o 
   1   5  -5    10053.84    10098.57    222.16 o 
   3   5  -5    16163.80    16087.95    346.57 o 
   5   5  -5     3865.71     3827.43     86.88 o 
   7   5  -5    14691.84    14271.38    287.66 o 
   9   5  -5    10930.43    10631.89    249.74 o 
  11   5  -5    10427.34    10779.62    233.58 o 
  13   5  -5     6004.63     5848.99    119.02 o 
  15   5  -5      327.18      385.45     22.60 o 
  17   5  -5     6173.07     5993.33    150.42 o 
  19   5  -5      183.38      149.41     22.24 o 
  21   5  -5     3548.38     3492.44     93.59 o 
  23   5  -5      665.79      533.40     34.32 o 
  25   5  -5     1507.47     1518.15     54.03 o 
  27   5  -5      627.88      563.05     36.29 o 
  29   5  -5     2670.61     2573.16     80.13 o 
  31   5  -5      271.23      261.94     30.62 o 
  33   5  -5     1771.70     1802.16     77.02 o 
  35   5  -5      410.97      396.83     45.25 o 
   1   7  -5    32370.97    33104.39    732.12 o 
   3   7  -5    34374.40    33374.81    758.48 o 
   5   7  -5    26803.63    27140.75    752.93 o 
   7   7  -5    17713.90    17709.68    396.92 o 
   9   7  -5    21139.38    21021.16    464.61 o 
  11   7  -5    15951.39    16029.07    333.37 o 
  13   7  -5     9400.12     9805.41    199.10 o 
  15   7  -5     4864.97     4862.02    124.55 o 
  17   7  -5     2674.04     2922.76     81.09 o 
  19   7  -5     1893.07     1926.57     60.69 o 
  21   7  -5     1620.64     1748.33     65.16 o 
  23   7  -5     5732.89     5630.68    150.44 o 
  25   7  -5     2319.42     2422.71     72.67 o 
  27   7  -5     3973.91     3956.00    123.83 o 
  29   7  -5     2096.83     1972.00     71.50 o 
  31   7  -5     1331.48     1316.13     57.05 o 
  33   7  -5     1138.18     1226.44     67.94 o 
   1   9  -5    19265.25    18879.18    370.26 o 
   3   9  -5    17964.38    18110.15    358.36 o 
   5   9  -5    20028.05    19635.35    395.83 o 
   7   9  -5    11541.37    11406.23    244.61 o 
   9   9  -5     6998.54     7020.99    146.38 o 
  11   9  -5     8669.35     8580.70    181.46 o 
  13   9  -5    15667.13    15322.21    354.14 o 
  15   9  -5     3397.14     3483.00     93.04 o 
  17   9  -5     3697.28     3739.84    100.06 o 
  19   9  -5     5375.07     5354.46    159.72 o 
  21   9  -5     1221.23     1237.33     52.96 o 
  23   9  -5     7585.31     7560.60    216.95 o 
  25   9  -5     1249.22     1302.42     64.40 o 
  27   9  -5     4033.58     4120.99    119.19 o 
  29   9  -5       54.35       23.57     26.36 o 
  31   9  -5     2541.12     2659.46     77.30 o 
  33   9  -5     1088.96     1084.49     74.55 o 
   1  11  -5     4922.84     4971.84    101.04 o 
   3  11  -5    11251.14    11160.66    230.54 o 
   5  11  -5     6760.48     6804.65    142.15 o 
   7  11  -5     7429.07     7288.00    144.58 o 
   9  11  -5     2523.11     2525.43     65.86 o 
  11  11  -5      840.73      873.93     41.07 o 
  13  11  -5     2688.00     2704.31    123.17 o 
  15  11  -5     7622.30     7488.09    184.90 o 
  17  11  -5     4089.42     4067.14    105.26 o 
  19  11  -5     2360.93     2358.90     78.52 o 
  21  11  -5     5381.38     5508.65    157.32 o 
  23  11  -5      215.29      263.34     33.06 o 
  25  11  -5     3243.89     3338.60    112.53 o 
  27  11  -5     1191.55     1169.16     56.02 o 
  29  11  -5     1427.28     1434.45     57.38 o 
  31  11  -5      565.84      624.23     42.63 o 
   1  13  -5     4295.98     4009.50     98.02 o 
   3  13  -5     4241.91     3962.26     87.47 o 
   5  13  -5     5275.04     5206.39    121.15 o 
   7  13  -5     1595.25     1427.67     52.35 o 
   9  13  -5     3015.25     3081.88     99.30 o 
  11  13  -5     1081.49     1060.73     49.24 o 
  13  13  -5     3974.86     3950.03    115.39 o 
  15  13  -5     5838.09     5809.22    169.50 o 
  17  13  -5     6773.05     6870.09    170.42 o 
  19  13  -5     2203.16     2250.21     79.41 o 
  21  13  -5     4437.51     4444.90    135.72 o 
  23  13  -5     2320.61     2534.08     88.35 o 
  25  13  -5     3179.49     3320.36    112.14 o 
  27  13  -5      505.71      506.70     41.89 o 
  29  13  -5     1314.24     1285.28     85.75 o 
   1  15  -5     5287.56     5460.34    165.70 o 
   3  15  -5     7997.64     7582.84    198.53 o 
   5  15  -5     4800.99     4826.70    130.92 o 
   7  15  -5     7212.30     7298.28    174.40 o 
   9  15  -5     7643.53     7754.40    206.01 o 
  11  15  -5     3524.59     3399.14    120.39 o 
  13  15  -5     9272.04     9272.98    315.78 o 
  15  15  -5     7120.46     7011.91    244.68 o 
  17  15  -5     8003.96     7959.56    235.88 o 
  19  15  -5     5679.13     5666.22    173.76 o 
  21  15  -5     6071.33     6236.53    198.28 o 
  23  15  -5     4413.93     4499.86    144.49 o 
  25  15  -5     1199.32     1355.17     73.16 o 
  27  15  -5     5267.76     5639.43    181.08 o 
  29  15  -5      987.52      997.98     80.41 o 
   1  17  -5     5566.51     5463.60    169.89 o 
   3  17  -5     8379.53     8414.44    279.53 o 
   5  17  -5     1534.11     1436.26     75.71 o 
   7  17  -5     6230.68     6018.59    174.21 o 
   9  17  -5      627.05      613.29     44.14 o 
  11  17  -5     6923.88     6735.66    164.84 o 
  13  17  -5     1902.01     1840.85     63.31 o 
  15  17  -5     4904.93     5044.90    153.72 o 
  17  17  -5     4319.87     4267.77    119.46 o 
  19  17  -5     2402.29     2381.16    109.92 o 
  21  17  -5      339.64      280.52     38.27 o 
  23  17  -5      697.66      729.16     54.44 o 
  25  17  -5     1154.87     1130.83     73.68 o 
   1  19  -5     5493.09     5230.29    139.08 o 
   3  19  -5     1563.28     1552.27     80.25 o 
   5  19  -5     2809.88     2489.31    100.77 o 
   7  19  -5     2895.99     2826.79     77.58 o 
   9  19  -5     1463.39     1460.34     55.78 o 
  11  19  -5     1921.88     1836.74     62.47 o 
  13  19  -5     4155.92     4182.09    107.09 o 
  15  19  -5     3085.37     3042.36     83.61 o 
  17  19  -5     1765.34     1710.34     81.56 o 
  19  19  -5      759.61      676.48    103.86 o 
  21  19  -5      945.52      954.38    134.74 o 
  23  19  -5      587.74      539.30     47.34 o 
   1  21  -5     2874.48     2848.34     84.27 o 
   3  21  -5     4126.92     4024.72    106.35 o 
   5  21  -5     2175.35     2327.19     74.42 o 
   7  21  -5      843.33      848.95     49.22 o 
   9  21  -5     2948.24     2901.58     96.55 o 
  11  21  -5     2175.81     2430.42     84.58 o 
  13  21  -5     2734.16     2749.84     80.90 o 
  15  21  -5      546.01      672.70     38.54 o 
  17  21  -5      811.97      777.10     57.55 o 
  19  21  -5      290.92      261.87     45.89 o 
   1  23  -5     5018.15     5196.99    136.14 o 
   3  23  -5     3143.54     3229.51     95.94 o 
   5  23  -5     4303.90     4385.59    120.56 o 
   7  23  -5     3511.61     3427.12    101.00 o 
   9  23  -5     1682.95     1635.11     67.52 o 
  11  23  -5     3572.20     3506.25    107.53 o 
  13  23  -5     1209.23     1204.89     62.35 o 
  15  23  -5     3997.14     4306.65    134.79 o 
   1  25  -5     1471.97     1610.95     72.93 o 
   3  25  -5     1275.74     1519.13     75.63 o 
   5  25  -5     1358.82     1341.56     80.59 o 
   7  25  -5      185.84      238.51     39.54 o 
   0   0  -4    20770.16    18729.29   1032.94 o 
   4   0  -4    40448.64    37439.41   1403.42 o 
   8   0  -4    62358.62    59220.41   2374.39 o 
  12   0  -4    65064.22    63966.71   1721.05 o 
  16   0  -4    55955.57    57378.88   1520.97 o 
  20   0  -4    31685.55    31499.98    850.22 o 
  24   0  -4    17618.30    17664.04    661.52 o 
  28   0  -4     9718.85     9832.25    387.48 o 
  32   0  -4     4665.82     4784.96    176.52 o 
  36   0  -4     2384.99     2094.35    255.48 o 
   2   2  -4    12763.42    12153.28    348.13 o 
   4   2  -4    11010.60    12303.50    273.27 o 
   6   2  -4    16315.61    15768.92    344.14 o 
   8   2  -4     2183.32     2516.23     72.59 o 
  10   2  -4     8356.04     7917.34    165.77 o 
  12   2  -4     3176.49     3098.17     67.89 o 
  14   2  -4    31292.85    30508.21    657.05 o 
  16   2  -4     1333.13     1418.35     48.06 o 
  18   2  -4    22921.33    22940.97    501.66 o 
  20   2  -4      772.64      758.13     43.76 o 
  22   2  -4    10161.00     9960.41    275.09 o 
  24   2  -4      792.66      782.77     45.15 o 
  26   2  -4     5594.07     5830.91    147.63 o 
  28   2  -4     1685.22     1566.34     52.77 o 
  30   2  -4     1454.37     1420.98     65.56 o 
  32   2  -4     1496.36     1435.57     61.47 o 
  34   2  -4     1318.31     1389.44     69.82 o 
  36   2  -4      551.36      552.34     61.38 o 
   0   4  -4    14162.50    14284.03    421.17 o 
   2   4  -4     8579.38     9542.93    197.12 o 
   4   4  -4    28268.89    27781.16    551.14 o 
   6   4  -4     3179.77     3966.79     85.37 o 
   8   4  -4    11541.54    10996.82    223.94 o 
  10   4  -4      233.78      276.99     14.08 o 
  12   4  -4    23014.16    22942.40    473.62 o 
  14   4  -4     6054.36     6098.38    166.43 o 
  16   4  -4     7591.90     7034.19    168.11 o 
  18   4  -4     5606.77     5667.25    159.38 o 
  20   4  -4      395.55      400.09     25.95 o 
  22   4  -4     2496.50     2300.58     74.58 o 
  24   4  -4     7239.13     7099.03    175.31 o 
  26   4  -4      570.16      511.30     28.81 o 
  28   4  -4     3189.17     3080.81     90.35 o 
  30   4  -4      401.70      389.44     31.78 o 
  32   4  -4     1432.88     1493.51     70.61 o 
  34   4  -4      217.77      145.58     28.98 o 
  36   4  -4      998.50     1060.44     72.69 o 
   2   6  -4    42663.05    44053.53    729.11 o 
   4   6  -4      613.72      592.70     20.07 o 
   6   6  -4    52366.15    53161.29   1003.52 o 
   8   6  -4      593.69      665.05     22.21 o 
  10   6  -4    23002.03    23104.04    488.97 o 
  12   6  -4      520.02      490.17     25.43 o 
  14   6  -4    25559.79    25487.93    555.54 o 
  16   6  -4     3031.25     2941.74     90.49 o 
  18   6  -4     1229.91     1315.35     51.26 o 
  20   6  -4      445.33      414.12     28.40 o 
  22   6  -4     2120.16     2214.92     85.30 o 
  24   6  -4      992.77      951.65     47.66 o 
  26   6  -4     6615.80     6484.98    185.62 o 
  28   6  -4     1597.35     1599.99     59.07 o 
  30   6  -4     4146.86     4199.56    115.99 o 
  32   6  -4      204.37      224.62     55.10 o 
  34   6  -4     4702.84     4686.64    182.99 o 
  36   6  -4      152.30      155.04     38.69 o 
   0   8  -4    55483.67    56497.35   1336.15 o 
   2   8  -4     1638.53     1766.78     37.93 o 
   4   8  -4    73389.50    70713.29   1269.89 o 
   6   8  -4     3939.48     4001.58     76.02 o 
   8   8  -4    52926.46    52615.63   1092.77 o 
  10   8  -4      171.62      252.67     18.87 o 
  12   8  -4    40529.33    39720.38    880.76 o 
  14   8  -4     8134.26     8602.71    207.85 o 
  16   8  -4    20373.36    20007.03    545.91 o 
  18   8  -4     1743.79     1645.34     61.69 o 
  20   8  -4     6341.41     6438.61    187.84 o 
  22   8  -4      116.51      151.34     40.79 o 
  24   8  -4    12417.23    12259.79    338.36 o 
  26   8  -4      164.48      184.26     28.33 o 
  28   8  -4     7414.92     7479.02    218.67 o 
  30   8  -4       64.79       41.92     27.74 o 
  32   8  -4     6055.51     6143.29    219.63 o 
  34   8  -4       99.77       -5.07     51.47 o 
   2  10  -4    23391.46    23548.06    443.42 o 
   4  10  -4      693.80      569.35     25.21 o 
   6  10  -4    10507.02     9534.42    183.75 o 
   8  10  -4      187.94      257.17     18.85 o 
  10  10  -4    12677.14    12562.77    230.20 o 
  12  10  -4     7294.23     7029.62    159.24 o 
  14  10  -4     4041.04     4106.33    119.55 o 
  16  10  -4     2009.48     2000.68     68.14 o 
  18  10  -4     7258.78     7165.11    250.33 o 
  20  10  -4     2222.23     2194.67     86.95 o 
  22  10  -4     5949.09     5992.57    173.01 o 
  24  10  -4     1574.07     1665.27     86.88 o 
  26  10  -4     3426.92     3531.32    111.83 o 
  28  10  -4      268.94      275.44     28.89 o 
  30  10  -4     1602.90     1572.29     62.92 o 
  32  10  -4      145.82       66.75     42.09 o 
  34  10  -4     1209.64     1252.42     71.94 o 
   0  12  -4     2671.75     2465.53     77.49 o 
   2  12  -4      632.25      605.72     26.55 o 
   4  12  -4     4528.23     4309.87     94.28 o 
   6  12  -4     1804.79     1650.34     48.75 o 
   8  12  -4    14155.57    14397.66    299.35 o 
  10  12  -4      819.29      699.42     38.81 o 
  12  12  -4     6913.51     6841.09    328.74 o 
  14  12  -4       20.40       52.34     19.37 o 
  16  12  -4     5664.58     5551.57    123.86 o 
  18  12  -4      345.66      392.59     39.78 o 
  20  12  -4    11309.07    11260.13    297.88 o 
  22  12  -4      580.92      599.20     61.99 o 
  24  12  -4     2565.87     2421.71     82.13 o 
  26  12  -4      444.07      382.56     42.27 o 
  28  12  -4      960.31      998.29     60.51 o 
  30  12  -4      352.07      298.51     36.04 o 
  32  12  -4     1118.67     1053.91    113.14 o 
   2  14  -4     8288.56     8214.80    192.92 o 
   4  14  -4     1002.72     1079.14     42.94 o 
   6  14  -4    13436.91    13199.82    295.45 o 
   8  14  -4     1889.81     1749.46     53.55 o 
  10  14  -4    10598.58    11022.17    274.75 o 
  12  14  -4      420.27      415.83     32.10 o 
  14  14  -4    12596.80    12170.25    415.94 o 
  16  14  -4     1386.06     1475.81     59.11 o 
  18  14  -4    17178.22    17281.13    455.25 o 
  20  14  -4      161.07      206.66     35.92 o 
  22  14  -4     9407.05     9367.23    266.82 o 
  24  14  -4      986.22     1062.43     72.13 o 
  26  14  -4     3554.77     3749.12    194.45 o 
  28  14  -4      513.17      502.55     69.13 o 
  30  14  -4     1718.79     1997.31    133.45 o 
   0  16  -4    15699.73    15939.21    628.59 o 
   2  16  -4     1878.75     1723.55     63.15 o 
   4  16  -4    22639.15    22837.86    632.16 o 
   6  16  -4      397.82      273.50     28.87 o 
   8  16  -4    20242.66    19540.68    447.15 o 
  10  16  -4       67.96      117.62     34.55 o 
  12  16  -4    18388.77    18827.08    529.21 o 
  14  16  -4      540.88      578.45     60.37 o 
  16  16  -4    15122.95    15193.74    387.10 o 
  18  16  -4     1287.89     1328.71     58.25 o 
  20  16  -4     9159.40     8861.03    301.60 o 
  22  16  -4       99.66       75.78     75.78 o 
  24  16  -4     7054.78     7125.08    311.76 o 
  26  16  -4      335.70      337.00     67.39 o 
  28  16  -4     2975.05     3120.68    169.15 o 
   2  18  -4     3963.29     3990.49    125.20 o 
   4  18  -4     1195.65     1118.32     70.39 o 
   6  18  -4     6183.78     5775.46    200.93 o 
   8  18  -4      284.95      241.33     37.44 o 
  10  18  -4     9024.21     8568.15    241.12 o 
  12  18  -4      225.20      180.14     35.00 o 
  14  18  -4     3140.75     3008.79    142.92 o 
  16  18  -4      425.85      409.44     37.24 o 
  18  18  -4      495.49      501.96     37.93 o 
  20  18  -4      140.55       68.61     53.15 o 
  22  18  -4     3116.17     3018.00    199.35 o 
  24  18  -4      500.67      575.06     53.06 o 
  26  18  -4     1394.44     1341.30     86.21 o 
   0  20  -4     9317.59     9393.07    519.85 o 
   2  20  -4      300.08      225.95     29.26 o 
   4  20  -4     5707.30     5379.53    203.22 o 
   6  20  -4      865.42      817.57     47.70 o 
   8  20  -4     4326.54     4351.42    114.73 o 
  10  20  -4      205.35      184.78     26.32 o 
  12  20  -4     2035.79     1899.97     69.88 o 
  14  20  -4      632.26      469.48     38.38 o 
  16  20  -4      852.82      779.89     48.73 o 
  18  20  -4      326.96      321.17     46.93 o 
  22  20  -4       82.49       41.50     43.73 o 
  24  20  -4     1262.96     1183.94    119.78 o 
   2  22  -4    11260.14    11168.46    285.22 o 
   4  22  -4      631.12      567.75     40.28 o 
   6  22  -4     5794.66     5792.37    148.05 o 
   8  22  -4      254.57      256.85     34.23 o 
  10  22  -4     6836.13     6993.52    189.01 o 
  12  22  -4      160.98      173.17     29.03 o 
  14  22  -4     3210.34     3222.42    104.48 o 
  16  22  -4      588.80      699.97     47.82 o 
  18  22  -4     3765.27     4013.96    167.11 o 
  20  22  -4      140.42      180.03     48.59 o 
   0  24  -4     7263.15     7374.67    256.62 o 
   2  24  -4      108.47       91.85     29.87 o 
   4  24  -4     5529.56     5477.08    143.68 o 
   6  24  -4       30.55       31.28     29.71 o 
   8  24  -4     7023.64     7385.42    180.76 o 
  10  24  -4      280.82      355.75     34.94 o 
  12  24  -4     5360.14     5289.33    158.63 o 
  14  24  -4      379.21      360.74     42.93 o 
  16  24  -4     4705.52     4868.29    167.25 o 
   2  26  -4      952.68      933.68     59.05 o 
   4  26  -4      216.93      267.49     37.50 o 
   6  26  -4     2194.14     2355.50     85.70 o 
   8  26  -4      286.01      391.64     37.98 o 
   1   1  -3    27849.00    28084.82    562.86 o 
   3   1  -3    68152.48    66211.75   1250.12 o 
   5   1  -3    61699.68    59661.71   1322.12 o 
   7   1  -3    21264.04    20929.81    412.18 o 
   9   1  -3    26933.24    27020.31    535.81 o 
  11   1  -3    24637.23    25201.27    470.56 o 
  13   1  -3    29863.56    28713.46    485.05 o 
  15   1  -3    62467.05    62980.83   1266.05 o 
  17   1  -3    20199.34    20703.38    451.25 o 
  19   1  -3     8380.38     8410.63    194.49 o 
  21   1  -3    10403.81    10295.57    251.19 o 
  23   1  -3     6714.22     6739.33    172.82 o 
  25   1  -3     8433.72     8273.43    232.53 o 
  27   1  -3     4988.62     5135.66    154.17 o 
  29   1  -3     3197.51     3046.19     85.88 o 
  31   1  -3     2887.31     2898.51     91.94 o 
  33   1  -3     5937.16     5855.95    155.35 o 
  35   1  -3     1714.41     1603.53     98.16 o 
  37   1  -3     1169.38     1131.36    132.94 o 
   1   3  -3    13068.96    13571.82    234.68 o 
   3   3  -3     3231.66     3722.49     77.96 o 
   5   3  -3    13587.12    14637.29    293.22 o 
   7   3  -3    11346.45    12279.18    208.04 o 
   9   3  -3     1047.02     1013.06     27.88 o 
  11   3  -3      233.98      119.43     10.52 o 
  13   3  -3    24520.01    25610.33    612.01 o 
  15   3  -3     2474.54     2102.00     75.65 o 
  17   3  -3     4689.01     4472.15    124.30 o 
  19   3  -3     8165.83     7937.06    207.61 o 
  21   3  -3     4033.68     3689.52    107.76 o 
  23   3  -3     5771.12     5409.17    215.35 o 
  25   3  -3      692.97      765.28     38.91 o 
  27   3  -3     1864.01     1894.93     60.50 o 
  29   3  -3       61.90       35.54     21.49 o 
  31   3  -3     1147.98     1125.13     49.99 o 
  33   3  -3       53.18       81.78     23.69 o 
  35   3  -3     1621.38     1633.17     74.02 o 
  37   3  -3      244.60      159.29     71.12 o 
   1   5  -3    22347.92    23369.38    345.65 o 
   3   5  -3    15398.44    16052.80    256.39 o 
   5   5  -3     9064.12     8463.61    138.89 o 
   7   5  -3     4999.64     5101.39     94.08 o 
   9   5  -3     1761.60     1781.21     40.37 o 
  11   5  -3    11093.08    11880.13    315.12 o 
  15   5  -3     4338.78     4806.97    150.28 o 
  17   5  -3      563.19      575.91     38.83 o 
  19   5  -3     5586.71     5512.25    166.52 o 
  21   5  -3      474.59      499.37     31.51 o 
  23   5  -3     8623.52     8265.88    201.80 o 
  25   5  -3     3023.82     2884.69     90.47 o 
  27   5  -3     2051.22     1895.37     67.65 o 
  29   5  -3     1994.68     1951.81     65.72 o 
  31   5  -3     1388.50     1247.05     52.76 o 
  33   5  -3      427.54      426.27     49.43 o 
  35   5  -3     1006.15      944.55     62.02 o 
  37   5  -3      212.71      190.06     46.31 o 
   1   7  -3    46079.33    47760.50    818.17 o 
   3   7  -3    43192.02    44447.68    803.10 o 
   5   7  -3    20945.38    20436.99    388.06 o 
   7   7  -3    55643.90    55726.07   1071.54 o 
   9   7  -3    14398.68    13656.79    279.11 o 
  11   7  -3    10854.27    10923.04    269.21 o 
  13   7  -3    25074.33    24664.25    588.01 o 
  15   7  -3    19449.54    19669.11    615.23 o 
  17   7  -3    15100.58    14774.69    582.00 o 
  19   7  -3    15272.36    15919.26    617.74 o 
  21   7  -3    12476.93    12123.07    385.30 o 
  23   7  -3     3942.14     3975.82    132.64 o 
  25   7  -3    11875.53    11636.37    318.66 o 
  27   7  -3     5215.18     5091.97    150.76 o 
  29   7  -3     4364.54     4317.71    131.97 o 
  31   7  -3     2719.31     2757.71     87.28 o 
  33   7  -3     3336.50     3386.29    117.85 o 
  35   7  -3     1690.35     1747.06     81.80 o 
  37   7  -3     1413.70     1361.24     94.34 o 
   1   9  -3    18446.39    17604.79    358.70 o 
   3   9  -3    47600.61    48040.99    925.07 o 
   5   9  -3    28001.16    26835.93    644.44 o 
   7   9  -3    10583.13    10612.73    241.91 o 
   9   9  -3    10987.98    11103.28    255.29 o 
  11   9  -3    11381.66    11010.16    257.96 o 
  13   9  -3    14762.09    15117.81    461.94 o 
  15   9  -3     5671.85     5459.87    183.25 o 
  17   9  -3    27499.07    27840.11    748.34 o 
  19   9  -3     3335.28     3356.30    115.36 o 
  21   9  -3    11608.05    11451.89    308.87 o 
  23   9  -3    11352.92    11195.34    316.91 o 
  25   9  -3     3480.89     3498.03     99.67 o 
  27   9  -3     3425.89     3321.94    103.09 o 
  29   9  -3     2428.71     2468.19     82.82 o 
  31   9  -3     1678.20     1691.95     77.32 o 
  33   9  -3     2094.19     1999.36    105.76 o 
  35   9  -3     1157.20     1148.72     92.05 o 
   1  11  -3      642.70      615.01     23.58 o 
   3  11  -3    12651.78    13480.98    305.02 o 
   5  11  -3     7345.02     7532.47    170.37 o 
   7  11  -3    11028.26    11774.98    275.69 o 
   9  11  -3     3117.06     3043.08     76.75 o 
  11  11  -3     3297.11     3185.75     87.60 o 
  13  11  -3     1432.22     1427.85     48.28 o 
  15  11  -3    11195.50    11117.11    263.49 o 
  17  11  -3     3763.26     3515.26    113.76 o 
  21  11  -3     2043.94     1969.02     76.97 o 
  23  11  -3      723.01      774.30     48.65 o 
  25  11  -3     2652.75     2545.22     89.61 o 
  27  11  -3      963.26      894.21     45.33 o 
  29  11  -3      136.87       98.50     22.99 o 
  31  11  -3     1072.59     1105.11     55.19 o 
  33  11  -3      948.63      987.08     77.79 o 
  35  11  -3      348.88      284.01     46.40 o 
   1  13  -3      348.05      299.13     21.10 o 
   3  13  -3     1732.83     1763.57     60.99 o 
   5  13  -3     9958.20     9870.46    263.90 o 
   7  13  -3     7789.83     8310.57    213.90 o 
   9  13  -3     4781.60     4458.82    131.24 o 
  11  13  -3    11273.01    11442.19    276.33 o 
  13  13  -3     5021.93     4929.32    121.72 o 
  15  13  -3     5757.16     5890.15    163.93 o 
  17  13  -3     2768.74     2756.64     84.22 o 
  19  13  -3     3451.36     3391.65    124.95 o 
  21  13  -3      876.11      752.17     47.48 o 
  23  13  -3     3191.71     3330.33    105.26 o 
  25  13  -3     1113.37     1075.15     58.70 o 
  29  13  -3      466.67      460.04     37.01 o 
  31  13  -3     1111.32      986.38     62.07 o 
  33  13  -3      185.96      106.79     50.31 o 
   1  15  -3    25352.69    24455.73    541.71 o 
   3  15  -3    15222.72    14412.23    362.51 o 
   5  15  -3    17586.41    16901.11    412.82 o 
   7  15  -3    17453.35    17162.27    421.36 o 
   9  15  -3    11694.24    11399.63    318.00 o 
  11  15  -3     6139.34     6473.74    199.53 o 
  13  15  -3    17125.57    16724.87    460.28 o 
  15  15  -3     2929.47     3238.12     97.81 o 
  17  15  -3    15158.88    15471.10    381.71 o 
  19  15  -3    11893.43    12518.90    414.27 o 
  21  15  -3     6586.57     6558.59    230.49 o 
  23  15  -3     8035.47     8542.36    291.64 o 
  25  15  -3     1677.66     1713.69    116.31 o 
  27  15  -3     3039.16     3162.48    132.05 o 
  29  15  -3     1969.84     1941.51     89.78 o 
  31  15  -3     1355.26     1339.60    123.52 o 
   1  17  -3     5180.47     5163.80    139.61 o 
   3  17  -3     9676.37     9508.62    245.01 o 
   5  17  -3     5601.11     5790.58    149.81 o 
   7  17  -3     7870.63     7547.01    194.91 o 
   9  17  -3    11605.09    11682.09    329.88 o 
  11  17  -3     8340.78     7814.04    231.23 o 
  13  17  -3     2545.94     2596.93     93.84 o 
  15  17  -3     5694.25     5369.93    155.74 o 
  17  17  -3     2974.26     3064.67     93.84 o 
  19  17  -3     3178.40     3309.50     97.55 o 
  21  17  -3     5869.60     5733.70    198.44 o 
  23  17  -3     1711.97     1717.55     94.21 o 
  25  17  -3     3034.55     3000.72    125.01 o 
  27  17  -3     1359.34     1271.17     82.82 o 
  29  17  -3     1417.28     1390.42    121.87 o 
   1  19  -3     1918.64     1829.85     67.09 o 
   3  19  -3     2434.95     2371.20     88.75 o 
   5  19  -3     2334.00     2252.42     92.29 o 
   7  19  -3      371.17      328.80     32.60 o 
   9  19  -3     2705.78     2633.52     93.10 o 
  11  19  -3     1647.42     1572.41     68.10 o 
  13  19  -3      153.33      195.30     31.02 o 
  17  19  -3     2515.32     2378.80     76.66 o 
  19  19  -3      443.27      422.09     33.99 o 
  21  19  -3      862.64      776.66     74.31 o 
  23  19  -3     1284.95      820.59    268.08 o 
  25  19  -3     1738.33     1810.80    136.58 o 
  27  19  -3     1154.74     1284.31    108.04 o 
   1  21  -3     4671.23     4590.57    127.83 o 
   3  21  -3     3621.29     3723.27    108.67 o 
   5  21  -3     3221.65     3177.03    101.19 o 
   7  21  -3     1977.48     1887.87     76.52 o 
   9  21  -3     1020.41      963.88     57.60 o 
  11  21  -3      271.14      292.99     32.44 o 
  13  21  -3     1752.71     1520.71     64.98 o 
  15  21  -3      695.20      739.66     46.69 o 
  17  21  -3     1192.79     1252.61     64.59 o 
  19  21  -3     2163.47     2280.93     96.40 o 
  21  21  -3      610.49      778.57     58.66 o 
  23  21  -3     2308.51     2377.08    137.99 o 
   1  23  -3     5852.02     5683.76    144.97 o 
   3  23  -3     6841.01     6610.17    163.77 o 
   5  23  -3     5395.15     5350.07    152.89 o 
   7  23  -3     6846.42     6834.45    183.93 o 
   9  23  -3     3969.20     4198.77    143.01 o 
  11  23  -3     6395.55     6353.38    221.20 o 
  13  23  -3     3379.30     3437.88    126.67 o 
  15  23  -3     6609.09     6761.96    184.73 o 
  17  23  -3     3302.32     3496.48    128.84 o 
  19  23  -3     3684.14     3731.99    139.68 o 
  21  23  -3     4078.66     4126.80    149.74 o 
   1  25  -3     1239.55     1160.01     59.89 o 
   3  25  -3      913.62      833.54     47.05 o 
   5  25  -3     2311.69     2382.87     81.62 o 
   7  25  -3     2707.75     2743.35     95.84 o 
   9  25  -3     3722.89     3976.82    120.65 o 
  11  25  -3     2306.00     2523.27     94.67 o 
  13  25  -3     3020.79     3114.40    105.54 o 
  15  25  -3      387.88      379.07     47.81 o 
   1  27  -3     1059.38     1110.19     69.42 o 
   3  27  -3      242.91      233.31     36.48 o 
   5  27  -3     1572.01     1577.76     69.63 o 
   7  27  -3      360.88      340.16     37.62 o 
   2   0  -2   108308.84   104881.81   2851.11 o 
   6   0  -2   179829.39   178231.16   4663.55 o 
  10   0  -2   279177.59   280972.69   6736.74 o 
  14   0  -2    45541.36    43399.73   1351.14 o 
  18   0  -2    25962.01    24463.54    761.11 o 
  22   0  -2    35015.41    34676.62   1076.58 o 
  26   0  -2    23686.35    23187.70    630.42 o 
  30   0  -2    13260.81    13072.78    526.42 o 
  34   0  -2     5690.83     5670.85    243.53 o 
  38   0  -2     3540.63     3784.61    297.63 o 
   0   2  -2    31951.83    31442.93    927.66 o 
   2   2  -2    12443.50    13642.09    231.67 o 
   4   2  -2    36960.07    36750.99    686.69 o 
   6   2  -2    44185.22    44870.05    839.52 o 
   8   2  -2    61936.53    61376.38   1227.40 o 
  10   2  -2    10967.66    12820.48    303.98 o 
  12   2  -2    33814.29    34602.55    926.47 o 
  14   2  -2    28909.41    30033.83    713.10 o 
  16   2  -2    19357.46    19158.38    445.40 o 
  18   2  -2     1828.78     1732.70     48.17 o 
  20   2  -2    20210.58    20315.13    480.69 o 
  22   2  -2     3095.03     2771.61     69.24 o 
  24   2  -2     8286.53     8101.92    168.56 o 
  26   2  -2     1645.25     1550.00     52.48 o 
  28   2  -2     4907.23     4631.05    149.62 o 
  30   2  -2      315.04      319.80     26.85 o 
  32   2  -2     1984.01     1856.78     76.53 o 
  34   2  -2      607.74      590.47     54.53 o 
  36   2  -2     1633.30     1649.02    137.86 o 
  38   2  -2      493.59      551.66     84.33 o 
   2   4  -2     8940.10     8693.07    112.43 o 
   4   4  -2    42804.18    45755.48    678.70 o 
   6   4  -2    19893.80    20098.39    308.74 o 
   8   4  -2    24096.40    28287.51    566.60 o 
  10   4  -2      528.81      695.98     26.97 o 
  12   4  -2    19757.90    22460.34    598.29 o 
  14   4  -2    10780.24    10721.68    334.08 o 
  16   4  -2     1415.40     1441.44     56.18 o 
  18   4  -2     4257.01     4391.61    108.46 o 
  20   4  -2      963.38      964.09     35.07 o 
  22   4  -2     4767.82     4604.82    121.61 o 
  24   4  -2      826.18      731.83     41.64 o 
  26   4  -2     2023.89     1996.75     62.52 o 
  28   4  -2     2438.46     2335.58     90.15 o 
  30   4  -2      300.27      324.40     28.53 o 
  32   4  -2      242.26      243.78     31.50 o 
  34   4  -2     2771.51     2792.15    117.00 o 
  36   4  -2       95.63       59.67     38.36 o 
   0   6  -2    61348.53    59469.02   1183.81 o 
   2   6  -2     3362.08     3530.26     53.36 o 
   4   6  -2    76579.61    76092.54   1214.58 o 
   6   6  -2     3395.03     3519.91     66.55 o 
   8   6  -2    37229.42    38512.49    784.47 o 
  10   6  -2      114.94       69.20      9.99 o 
  12   6  -2    19393.25    18792.25    589.76 o 
  14   6  -2     3137.73     3239.25    130.07 o 
  16   6  -2    10667.24    10530.07    338.83 o 
  18   6  -2     2173.41     2356.64     83.02 o 
  20   6  -2    13770.78    13399.51    440.13 o 
  22   6  -2      403.23      334.84     24.73 o 
  24   6  -2    17486.51    16986.11    452.27 o 
  26   6  -2     1267.75     1261.23     51.20 o 
  28   6  -2     4961.60     5030.09    140.61 o 
  30   6  -2     1423.01     1402.02     53.49 o 
  32   6  -2     5139.07     5240.04    184.30 o 
  34   6  -2      596.27      588.69     52.38 o 
  36   6  -2     2256.75     2191.37    110.59 o 
  38   6  -2      581.94      564.84     87.91 o 
   2   8  -2    97294.79    92657.20   1895.01 o 
   4   8  -2    36490.70    39264.18    793.37 o 
   6   8  -2   103167.76    98709.66   2008.39 o 
   8   8  -2     1039.19     1208.63     46.72 o 
  10   8  -2    65258.66    62049.76   1522.54 o 
  12   8  -2      325.03      252.15     15.92 o 
  14   8  -2    40300.45    39091.40   1052.85 o 
  16   8  -2      386.80      485.70     30.86 o 
  18   8  -2    34879.16    34802.72   1097.40 o 
  20   8  -2     2312.17     2387.78     88.95 o 
  22   8  -2    33108.75    33545.50   1033.36 o 
  24   8  -2     1039.58     1060.45     45.69 o 
  26   8  -2    16609.32    16178.48    430.67 o 
  28   8  -2      690.74      740.46     40.62 o 
  30   8  -2     6997.40     6968.02    210.20 o 
  32   8  -2      118.36      125.28     32.22 o 
  34   8  -2     4714.50     4719.39    186.63 o 
  36   8  -2       16.90       15.44     44.61 o 
   0  10  -2    43604.19    44476.90   1654.10 o 
   2  10  -2     8067.60     8877.08    217.79 o 
   4  10  -2    21915.13    21456.01    456.04 o 
   6  10  -2    10517.45    11376.06    280.51 o 
   8  10  -2    15050.09    14873.95    383.03 o 
  10  10  -2      324.96      331.33     22.16 o 
  12  10  -2     5614.52     5738.67    140.30 o 
  14  10  -2     3050.25     3061.87     89.44 o 
  16  10  -2    10369.83    10776.27    289.87 o 
  18  10  -2     1246.18     1176.13     54.68 o 
  20  10  -2     6140.22     6281.97    199.46 o 
  22  10  -2      730.93      747.76     50.82 o 
  24  10  -2     2332.80     2287.21     76.37 o 
  26  10  -2     4731.66     4842.76    128.04 o 
  28  10  -2     4082.42     3997.41    130.25 o 
  30  10  -2      894.34      845.59     49.88 o 
  32  10  -2     2243.27     2266.55     95.38 o 
  34  10  -2      236.92      148.02     40.87 o 
  36  10  -2     1626.76     1650.90     90.18 o 
   4  12  -2      309.76      307.96     28.99 o 
   8  12  -2     3284.25     3050.05     84.16 o 
  10  12  -2    14900.78    15150.50    337.24 o 
  12  12  -2      801.42      705.31     40.78 o 
  14  12  -2    10739.94    10852.20    245.42 o 
  16  12  -2     3120.27     2994.28     75.78 o 
  18  12  -2     2796.48     2743.22     87.79 o 
  20  12  -2      555.42      564.09     36.86 o 
  22  12  -2      132.45      132.95     24.33 o 
  24  12  -2     1632.32     1635.54     66.19 o 
  26  12  -2      933.74      915.12     50.30 o 
  28  12  -2       47.11       35.88     40.64 o 
  30  12  -2      966.89      999.65     52.41 o 
  32  12  -2       52.55       -6.62     36.98 o 
  34  12  -2      408.19      389.10     47.97 o 
   0  14  -2    21205.17    20179.44    764.03 o 
   2  14  -2     1469.95     1616.32     59.20 o 
   4  14  -2    20725.02    20128.71    475.95 o 
   6  14  -2      569.67      635.77     36.63 o 
   8  14  -2    24334.34    24011.18    565.89 o 
  10  14  -2     2193.11     2080.72     65.93 o 
  12  14  -2    31059.05    30727.63    746.81 o 
  14  14  -2      485.52      385.49     27.38 o 
  16  14  -2    14457.37    14895.48    408.38 o 
  18  14  -2      778.38      732.94     50.87 o 
  20  14  -2     4204.29     4383.63    155.37 o 
  22  14  -2      482.15      477.39     38.55 o 
  24  14  -2     9901.54     9898.12    294.45 o 
  26  14  -2     2243.70     2249.70     91.24 o 
  28  14  -2     5602.98     5548.68    180.80 o 
  30  14  -2      636.78      707.50     75.81 o 
  32  14  -2     1674.57     1667.01    108.48 o 
   2  16  -2    46872.28    46081.08   1219.42 o 
   4  16  -2     1466.94     1299.32     59.29 o 
   6  16  -2    36197.38    35459.73    864.83 o 
   8  16  -2      409.18      366.69     27.01 o 
  10  16  -2    18666.91    18433.39    464.60 o 
  12  16  -2     4104.83     4037.96    124.53 o 
  14  16  -2    28245.67    28169.12    780.02 o 
  16  16  -2      762.67      852.38     43.98 o 
  18  16  -2    16163.09    16570.94    462.55 o 
  20  16  -2       73.59       86.51     31.20 o 
  22  16  -2    12664.61    12716.19    410.92 o 
  24  16  -2      376.85      430.08     38.45 o 
  26  16  -2    10003.26     9977.96    291.82 o 
  28  16  -2        1.61        6.93     47.31 o 
  30  16  -2     4064.58     4047.42    175.52 o 
  32  16  -2       60.96       77.28     52.04 o 
   0  18  -2     6204.72     6240.16    245.03 o 
   2  18  -2     1876.65     1852.20     73.59 o 
   4  18  -2     6939.98     6843.04    181.51 o 
   6  18  -2      754.78      704.14     43.21 o 
   8  18  -2      770.80      837.74     52.08 o 
  10  18  -2     1169.96     1234.44     58.51 o 
  12  18  -2     4586.89     4781.42    154.94 o 
  14  18  -2     1050.05     1015.49     52.77 o 
  16  18  -2     8545.37     8393.19    210.46 o 
  18  18  -2      649.99      654.82     47.62 o 
  20  18  -2     3054.39     3156.83    110.35 o 
  22  18  -2      184.63      196.25     36.06 o 
  24  18  -2     1189.86     1108.11     96.84 o 
  26  18  -2      331.27      302.62     40.01 o 
  28  18  -2     1055.43     1001.73     82.10 o 
  30  18  -2        7.06       25.48     61.22 o 
   2  20  -2     3831.61     3780.97    106.63 o 
   4  20  -2      768.12      662.24     47.52 o 
   6  20  -2      776.08      802.57     53.22 o 
   8  20  -2     1167.40     1096.53     53.65 o 
  10  20  -2     1322.86     1262.11     66.32 o 
  12  20  -2     1313.94     1154.67     61.45 o 
  16  20  -2      225.36      175.60     28.74 o 
  18  20  -2      348.46      298.05     37.93 o 
  20  20  -2       39.54        2.60     34.08 o 
  22  20  -2      570.98      581.35     42.58 o 
  24  20  -2      104.66       67.94     38.08 o 
   0  22  -2    12796.43    12782.34    505.76 o 
   2  22  -2       39.72      100.27     32.66 o 
   4  22  -2     8963.35     8796.29    256.92 o 
   6  22  -2      907.22     1060.39     95.09 o 
   8  22  -2    11499.12    11218.62    323.30 o 
  10  22  -2     1741.94     1793.22     80.75 o 
  12  22  -2     9544.60     9435.00    278.83 o 
  14  22  -2     1044.56     1032.60     67.12 o 
  16  22  -2     5805.79     5853.90    186.12 o 
  18  22  -2      187.57      200.83     55.32 o 
  20  22  -2     4769.19     4794.58    167.95 o 
  22  22  -2     1086.49     1039.61     82.35 o 
  24  22  -2     3355.64     3353.00    151.80 o 
   2  24  -2    11037.18    10643.09    276.66 o 
   4  24  -2      390.32      408.04     39.81 o 
   6  24  -2    10876.57    10554.81    276.51 o 
   8  24  -2      441.77      504.22     39.81 o 
  10  24  -2    11247.10    11236.83    287.52 o 
  12  24  -2       19.15       41.59     38.65 o 
  14  24  -2     8797.90     9251.76    274.15 o 
  16  24  -2      404.54      421.22     35.88 o 
  18  24  -2     6557.89     6854.84    193.53 o 
  20  24  -2       37.79       31.38     38.31 o 
   0  26  -2     1891.80     1960.96    118.00 o 
   2  26  -2       98.56       52.41     33.39 o 
   4  26  -2     1632.65     1682.69     73.41 o 
   6  26  -2      188.76      212.77     37.47 o 
   8  26  -2     1514.44     1505.07     73.16 o 
  10  26  -2      249.64      312.71     42.92 o 
  12  26  -2     1159.21     1187.97     65.95 o 
  14  26  -2        3.61       12.29     39.38 o 
   2  28  -2      269.03      292.30     48.22 o 
   3   1  -1    58066.64    55514.51   1527.40 o 
   5   1  -1   206907.69   209517.66   4524.96 o 
   7   1  -1    51964.00    52221.52   1042.65 o 
   9   1  -1    55589.98    55650.48   1078.43 o 
  11   1  -1    27658.42    27994.96    570.42 o 
  13   1  -1    46223.65    46453.61    912.64 o 
  15   1  -1    26159.84    26468.12    492.28 o 
  17   1  -1    13606.40    13461.17    236.21 o 
  19   1  -1    11675.25    11621.01    202.80 o 
  21   1  -1     7619.78     7471.02    169.73 o 
  23   1  -1    12069.30    11678.18    257.04 o 
  25   1  -1    12130.81    12206.65    306.94 o 
  27   1  -1    10305.22    10073.38    280.70 o 
  29   1  -1     4929.74     4913.96    150.28 o 
  31   1  -1     4941.95     5057.43    153.35 o 
  33   1  -1     1777.28     1751.19     87.63 o 
  35   1  -1     3612.72     3591.00    280.79 o 
  37   1  -1     2541.76     2553.41    173.70 o 
  39   1  -1     1766.57     1885.89    187.97 o 
   1   3  -1     2935.76     3458.41     77.88 o 
   3   3  -1    96887.16    97042.52   1690.42 o 
   5   3  -1    67683.20    71098.17   1230.94 o 
   7   3  -1    73143.37    75129.15   1568.33 o 
   9   3  -1    12610.10    13029.01    301.27 o 
  11   3  -1    20822.74    22495.21    561.04 o 
  13   3  -1     2006.27     1922.32     47.87 o 
  15   3  -1     6091.34     6011.72    118.65 o 
  17   3  -1     7066.96     7468.21    166.13 o 
  19   3  -1      702.95      642.90     25.02 o 
  21   3  -1     4849.30     4919.29    109.03 o 
  23   3  -1      599.14      723.26     32.31 o 
  25   3  -1     4492.57     4432.71    118.34 o 
  27   3  -1      105.69       85.47     16.72 o 
  29   3  -1      886.18      877.83     60.63 o 
  31   3  -1      151.08      106.54     29.77 o 
  33   3  -1      762.83      655.99     52.74 o 
  35   3  -1      197.14      195.30     78.59 o 
  37   3  -1     1015.25     1003.06    129.02 o 
  39   3  -1      328.93      299.25     87.06 o 
   1   5  -1    46175.17    45949.89    788.77 o 
   3   5  -1     2336.26     2744.20     49.19 o 
   5   5  -1    26086.86    26807.09    454.33 o 
   9   5  -1    17418.83    19093.01    419.33 o 
  11   5  -1     1164.26     1663.41     52.34 o 
  17   5  -1     8043.42     8236.96    283.46 o 
  19   5  -1    10917.84    11316.96    318.81 o 
  21   5  -1     3179.02     3216.21     88.42 o 
  23   5  -1     2389.38     2399.51     72.52 o 
  25   5  -1     1305.19     1331.35     54.23 o 
  27   5  -1     2744.05     2750.61    100.28 o 
  29   5  -1     4484.17     4486.18    154.48 o 
  31   5  -1      392.23      434.92     47.48 o 
  33   5  -1     2768.60     2728.17    110.48 o 
  35   5  -1      692.70      655.61     62.09 o 
  37   5  -1      243.56      138.37     72.16 o 
   1   7  -1     2841.69     2332.48     48.55 o 
   3   7  -1    14102.13    13166.30    250.03 o 
   5   7  -1    55389.26    53027.74   1086.51 o 
   7   7  -1    34244.29    33191.29    664.54 o 
   9   7  -1    95177.78    95275.45   1782.72 o 
  11   7  -1    36367.61    36938.05    731.04 o 
  13   7  -1    17976.49    17886.77    428.46 o 
  15   7  -1    38512.28    38652.28   1014.00 o 
  17   7  -1    35552.78    34808.11    935.46 o 
  19   7  -1    48439.05    48039.65   1297.94 o 
  21   7  -1    19052.13    18828.19    423.11 o 
  23   7  -1     7520.86     7306.18    237.26 o 
  25   7  -1     7991.85     7819.22    428.43 o 
  27   7  -1     5012.54     4964.10    167.61 o 
  29   7  -1     8159.91     8317.22    265.66 o 
  31   7  -1     7515.16     7635.77    251.32 o 
  33   7  -1      820.17      882.96     81.67 o 
  35   7  -1     2890.08     3004.08    127.72 o 
  37   7  -1     1126.33     1052.65    151.58 o 
   1   9  -1    27534.46    27046.45    581.29 o 
   3   9  -1    15874.04    15363.79    356.01 o 
   5   9  -1    17516.18    16647.04    367.60 o 
   7   9  -1    70781.59    70198.16   1504.26 o 
   9   9  -1    16104.34    15776.39    368.61 o 
  11   9  -1    56491.30    58221.94   1089.05 o 
  13   9  -1    13916.34    13512.81    299.48 o 
  15   9  -1    23297.06    23378.39    515.18 o 
  17   9  -1    10920.37    11311.70    276.35 o 
  19   9  -1    10084.56     9879.17    246.06 o 
  21   9  -1    14742.59    15107.33    365.76 o 
  23   9  -1     3907.48     3819.59    117.40 o 
  25   9  -1     4776.80     4515.08    227.12 o 
  27   9  -1     7084.50     7283.26    225.16 o 
  29   9  -1     5050.29     5032.66    178.46 o 
  31   9  -1     3420.16     3303.75    129.30 o 
  33   9  -1     4169.48     4236.27    165.01 o 
  35   9  -1     1078.05     1179.44     87.98 o 
  37   9  -1     1424.25     1381.06     95.36 o 
   1  11  -1    16282.76    16812.45    374.97 o 
   3  11  -1     9925.02    10362.58    241.01 o 
   5  11  -1     7946.69     8296.77    190.06 o 
   7  11  -1     9054.16     9751.02    207.74 o 
   9  11  -1     4660.52     4540.43    113.03 o 
  13  11  -1     4516.49     4759.92    127.43 o 
  15  11  -1      593.81      445.92     28.13 o 
  17  11  -1     2346.46     2291.42     90.38 o 
  21  11  -1       82.21       92.32     20.14 o 
  23  11  -1     5060.07     4919.80    125.05 o 
  25  11  -1     1416.99     1527.10     58.75 o 
  27  11  -1      681.60      616.48     50.63 o 
  29  11  -1      611.06      480.67     49.07 o 
  31  11  -1     1353.04     1302.99     85.68 o 
  33  11  -1        1.81      -23.74     39.70 o 
  35  11  -1      455.87      452.00     52.46 o 
   1  13  -1    14770.28    15530.96    346.10 o 
   3  13  -1     9399.48     9777.81    245.43 o 
   5  13  -1     1414.53     1397.91     45.28 o 
   7  13  -1     7693.10     7332.18    158.83 o 
   9  13  -1     1718.53     1909.44     53.61 o 
  11  13  -1     3365.72     3164.39     86.42 o 
  13  13  -1     7609.93     7729.38    184.97 o 
  15  13  -1     1979.29     1883.63    146.00 o 
  17  13  -1     2622.25     2701.57     73.17 o 
  19  13  -1     1244.16     1193.60     46.96 o 
  21  13  -1     6882.31     6936.93    166.25 o 
  23  13  -1     1202.79     1187.58     55.21 o 
  25  13  -1      358.45      347.12     28.44 o 
  27  13  -1      969.18      955.94     56.77 o 
  29  13  -1      880.66      771.07     67.31 o 
  31  13  -1     1549.52     1460.90     83.07 o 
  33  13  -1      998.64      914.73     69.59 o 
  35  13  -1      169.45      130.32     48.20 o 
   1  15  -1    29103.73    28365.14    781.94 o 
   3  15  -1    52815.59    50471.03   1326.26 o 
   5  15  -1     8950.57     9007.65    251.13 o 
   7  15  -1    34506.63    33346.23    741.51 o 
   9  15  -1    21565.07    21062.14    459.53 o 
  11  15  -1    29303.69    28859.29    643.75 o 
  13  15  -1    10084.30    10239.28    237.79 o 
  15  15  -1     9789.24     9392.47    263.97 o 
  17  15  -1     6897.93     6846.42    194.43 o 
  19  15  -1     5970.72     6065.22    175.77 o 
  21  15  -1     5442.75     5542.13    159.43 o 
  23  15  -1     3611.51     3504.91    103.93 o 
  25  15  -1     5703.46     5732.90    156.09 o 
  27  15  -1     4525.60     4568.20    171.14 o 
  29  15  -1     6888.05     6863.03    217.19 o 
  31  15  -1     3548.76     3709.59    159.01 o 
  33  15  -1     2580.75     2846.04    166.65 o 
   1  17  -1    19744.01    19380.68    537.37 o 
   3  17  -1     1762.47     1840.01     63.18 o 
   5  17  -1    16184.95    16072.07    384.21 o 
   7  17  -1     3305.92     3126.92     85.22 o 
   9  17  -1    16882.78    16847.64    411.13 o 
  11  17  -1    10167.70    10155.90    282.64 o 
  13  17  -1     9274.47     9025.12    264.99 o 
  15  17  -1     7013.17     7048.57    184.34 o 
  17  17  -1     4782.99     4762.76    138.66 o 
  19  17  -1     7950.00     7421.75    193.98 o 
  21  17  -1     6322.27     6266.13    180.53 o 
  23  17  -1     4214.07     4141.63    117.99 o 
  25  17  -1     2032.06     1804.81     98.58 o 
  27  17  -1     2967.96     3162.93    145.99 o 
  29  17  -1     1179.85     1246.29     99.92 o 
  31  17  -1     2378.63     2521.07    161.43 o 
   1  19  -1      138.19      127.21     28.78 o 
   3  19  -1      251.27      240.55     32.11 o 
   5  19  -1     2354.62     2331.70     86.17 o 
   7  19  -1      596.82      575.69     42.34 o 
   9  19  -1     2217.08     2086.32     78.93 o 
  11  19  -1     1458.32     1563.32     66.07 o 
  15  19  -1      947.09      963.67     55.31 o 
  17  19  -1      980.39      950.29     69.90 o 
  19  19  -1     1221.67     1257.86     76.21 o 
  21  19  -1     1408.22     1276.13     64.43 o 
  23  19  -1       66.85       30.98     33.94 o 
  25  19  -1      875.95      873.17     84.19 o 
  27  19  -1      627.56      598.76     64.40 o 
  29  19  -1      324.41      331.35     61.98 o 
   1  21  -1     1060.90     1053.15     80.31 o 
   3  21  -1     5612.79     5599.47    199.45 o 
   5  21  -1      657.57      598.37     56.72 o 
   7  21  -1     7552.28     7635.16    219.21 o 
   9  21  -1     1533.09     1593.03     73.35 o 
  11  21  -1     1199.67     1186.23     65.98 o 
  13  21  -1     2383.04     2246.30     72.31 o 
  15  21  -1     1538.62     1499.39     70.75 o 
  17  21  -1     2145.94     2053.75     90.62 o 
  19  21  -1     1429.24     1417.42     69.60 o 
  21  21  -1     1694.73     1649.56     80.02 o 
  23  21  -1      724.14      699.47     59.59 o 
  25  21  -1      877.13      892.22    103.12 o 
   1  23  -1     6736.22     6516.07    198.29 o 
   3  23  -1     5577.57     5585.45    171.49 o 
   5  23  -1    13010.62    12901.34    368.85 o 
   7  23  -1     4867.54     4884.76    181.53 o 
   9  23  -1    10152.43    10227.55    296.92 o 
  11  23  -1     5725.83     5702.19    184.74 o 
  13  23  -1    11453.60    11621.75    300.82 o 
  15  23  -1     4837.89     5109.58    201.03 o 
  17  23  -1     7257.12     7397.65    203.83 o 
  19  23  -1     3904.03     4137.06    128.48 o 
  21  23  -1     2005.13     2010.55    138.04 o 
  23  23  -1     5506.15     5911.43    203.91 o 
   1  25  -1     5618.51     5381.58    177.04 o 
   3  25  -1     6980.07     6986.92    211.64 o 
   5  25  -1     1934.08     1852.38     78.75 o 
   7  25  -1     3368.76     3353.69     97.92 o 
   9  25  -1     1490.96     1439.46     61.86 o 
  11  25  -1     2004.80     1953.77     71.39 o 
  13  25  -1     1151.42     1271.06     66.54 o 
  15  25  -1     2604.93     2797.89    116.98 o 
  17  25  -1      140.80      156.00     39.84 o 
   1  27  -1      602.44      585.02     51.90 o 
   3  27  -1       79.74       75.38     35.72 o 
   5  27  -1      464.25      384.35     41.52 o 
   7  27  -1      167.24      123.67     41.23 o 
   9  27  -1       19.57      -23.37     37.55 o 
  11  27  -1      565.15      532.12     47.38 o 
   8   0   0    16651.50    16146.71    383.73 o 
  12   0   0    37581.57    35444.50    840.12 o 
  16   0   0    10088.55     8468.30    228.85 o 
  20   0   0    50792.46    50842.87   1910.14 o 
  24   0   0    16913.86    17288.62    660.45 o 
  28   0   0    18379.08    17447.06    965.15 o 
  32   0   0     7172.84     7336.82    449.47 o 
  36   0   0    10622.15    11227.93    663.18 o 
   4   2   0    15557.59    15833.65    318.57 o 
   6   2   0      796.65      697.41     16.23 o 
   8   2   0    14898.66    15585.23    293.12 o 
  10   2   0   113076.52   111009.29   2076.60 o 
  12   2   0     1132.24     1334.91     30.88 o 
  14   2   0     9707.44     9593.82    195.05 o 
  16   2   0      365.84      550.62     18.51 o 
  18   2   0    12734.12    12485.63    274.32 o 
  20   2   0    12312.62    12720.23    307.86 o 
  22   2   0     3564.00     4028.12    134.92 o 
  24   2   0    13298.22    13322.34    422.03 o 
  26   2   0     4597.02     4500.81    157.84 o 
  28   2   0     1324.34     1220.22     68.97 o 
  30   2   0     7957.17     8189.93    273.64 o 
  32   2   0      174.51      156.94     58.52 o 
  34   2   0      865.56      712.98    115.09 o 
  36   2   0       11.51       22.45     66.46 o 
  38   2   0     3104.71     3282.55    199.52 o 
   0   4   0    54177.66    54957.30   1682.53 o 
   2   4   0      201.69      147.42      7.87 o 
   4   4   0    12531.21    13532.53    241.73 o 
   6   4   0     2950.72     3205.90     69.31 o 
   8   4   0    39951.61    40734.94    721.79 o 
  10   4   0     4059.90     4166.79     78.54 o 
  12   4   0    15109.95    15698.39    317.15 o 
  14   4   0      319.80      263.36     14.71 o 
  16   4   0     1593.50     1638.83     46.55 o 
  18   4   0       17.04       31.79     13.00 o 
  20   4   0      553.81      599.27     28.48 o 
  22   4   0     3964.53     4184.87    122.96 o 
  24   4   0      194.84      181.27     20.84 o 
  26   4   0      155.70      219.99     24.86 o 
  28   4   0     4536.73     4523.44    240.32 o 
  30   4   0        0.01       14.21     29.93 o 
  32   4   0     1239.50     1353.35     76.51 o 
  34   4   0       42.15        2.81     36.39 o 
  36   4   0      173.07      138.07     72.26 o 
  38   4   0      776.11      737.17    113.04 o 
   2   6   0    15068.56    14783.77    298.47 o 
   4   6   0     3454.45     3472.89     68.89 o 
   6   6   0     2382.70     1921.99     37.21 o 
   8   6   0     4977.02     5738.42    110.53 o 
  10   6   0    25921.76    26598.02    576.67 o 
  12   6   0     3593.49     3891.71     82.69 o 
  14   6   0    45077.20    47361.95   1123.12 o 
  16   6   0      923.64      997.69     33.41 o 
  18   6   0    53500.23    52185.96   1237.55 o 
  20   6   0      372.75      318.35     36.87 o 
  22   6   0    28017.66    28020.94    669.60 o 
  24   6   0      109.79      118.88     30.02 o 
  26   6   0     6383.26     6205.54    252.80 o 
  28   6   0      423.04      381.43     42.50 o 
  30   6   0     6827.30     6844.00    280.43 o 
  32   6   0       20.39       22.94     57.45 o 
  34   6   0     2015.88     1986.45    101.02 o 
  36   6   0      725.45      783.43     96.25 o 
  38   6   0      300.55      261.90     79.48 o 
   0   8   0    43639.29    39880.13   1222.72 o 
   2   8   0    12725.65    13721.70    302.59 o 
   4   8   0    16863.69    14787.47    355.55 o 
   6   8   0    18744.88    20434.55    411.86 o 
   8   8   0    72617.46    70130.32   1312.05 o 
  10   8   0    11207.47    12816.58    260.45 o 
  12   8   0   104670.38   101223.95   1893.66 o 
  14   8   0     2053.61     2379.23     59.73 o 
  16   8   0   104175.53   100096.50   2368.02 o 
  18   8   0      320.35      407.59     40.68 o 
  20   8   0    78381.39    74835.41   2295.06 o 
  22   8   0     1966.02     2057.94     87.30 o 
  24   8   0    20261.19    18335.60    972.44 o 
  26   8   0       53.59       81.54     36.32 o 
  28   8   0    11431.47    11603.00    454.01 o 
  30   8   0      487.10      490.51     46.93 o 
  32   8   0     7388.74     7417.22    253.93 o 
  34   8   0      283.20      251.12     44.74 o 
  36   8   0     2370.83     2290.12    113.89 o 
  38   8   0      281.54      228.05     79.09 o 
   2  10   0    18831.99    18382.07    439.96 o 
   4  10   0     2953.17     3562.80    118.23 o 
   6  10   0    28501.96    29603.88    789.78 o 
   8  10   0     1770.17     2029.33     74.55 o 
  10  10   0    28254.16    28571.28    538.15 o 
  12  10   0       14.56      -10.69     10.69 o 
  14  10   0     1676.23     1487.60     39.97 o 
  16  10   0    15863.01    16872.25    371.07 o 
  18  10   0     7642.12     8043.19    184.87 o 
  20  10   0      305.58      249.01     25.91 o 
  22  10   0     2100.99     2059.45     78.63 o 
  24  10   0     1162.29     1086.43     66.68 o 
  26  10   0     5133.63     5071.08    213.32 o 
  28  10   0       62.87       -2.56     35.12 o 
  30  10   0     4952.08     5164.52    185.77 o 
  32  10   0      414.48      453.69     48.91 o 
  34  10   0      552.65      478.96     53.12 o 
  36  10   0     2984.12     2989.38    138.79 o 
   0  12   0    29669.15    30494.28    939.36 o 
   2  12   0      157.17      217.42     20.51 o 
   4  12   0     7161.75     8060.81    223.73 o 
   6  12   0      225.85      274.76     23.60 o 
   8  12   0     5038.58     5217.69    150.12 o 
  10  12   0      542.50      544.11     29.26 o 
  12  12   0      144.29      230.96     19.25 o 
  14  12   0      177.76      213.78     18.94 o 
  16  12   0      264.13      284.28     20.69 o 
  18  12   0        3.07        5.61     14.18 o 
  20  12   0       62.42       75.64     18.11 o 
  22  12   0     1863.54     1692.91     71.17 o 
  24  12   0      333.28      365.18     40.04 o 
  26  12   0      592.98      493.89     41.54 o 
  28  12   0      423.58      404.62     40.52 o 
  30  12   0       19.19      -18.03     34.50 o 
  32  12   0      236.45      184.62     42.05 o 
  34  12   0       87.23       54.43     41.25 o 
  36  12   0     1074.39     1204.88     83.83 o 
   2  14   0    93918.69    87519.21   2322.26 o 
   4  14   0     4258.81     4220.47    126.11 o 
   6  14   0    33938.37    32502.21   1007.46 o 
   8  14   0     1878.43     1583.90     64.85 o 
  10  14   0    16151.07    15379.16    373.74 o 
  12  14   0      920.71     1148.88     46.91 o 
  14  14   0    12198.30    12711.21    311.23 o 
  16  14   0     3048.29     3179.09     83.79 o 
  18  14   0     4565.62     4654.64    124.27 o 
  20  14   0      971.55     1091.73     47.96 o 
  22  14   0     5901.35     5924.05    178.96 o 
  24  14   0       67.96       54.91     33.37 o 
  26  14   0     5021.71     5053.21    186.90 o 
  28  14   0       35.43        2.35     34.93 o 
  30  14   0     1108.19     1088.17     73.40 o 
  32  14   0      551.05      609.69     52.38 o 
  34  14   0     4882.14     5124.67    194.68 o 
   0  16   0    43381.27    42297.39   1301.89 o 
   2  16   0      162.43      145.34     27.62 o 
   4  16   0    68303.96    65039.48   2000.91 o 
   6  16   0       16.17      103.05     25.42 o 
   8  16   0    43337.43    42414.68   1013.51 o 
  10  16   0     1076.13     1005.14     41.04 o 
  12  16   0    24177.51    23745.19    523.36 o 
  14  16   0      433.42      379.45     30.29 o 
  16  16   0    17417.37    17754.65    483.47 o 
  18  16   0     1124.72     1059.14     54.02 o 
  20  16   0    10426.29    10349.07    258.39 o 
  22  16   0     2653.19     2607.32     90.21 o 
  24  16   0    13191.58    13339.06    373.30 o 
  26  16   0     2129.06     2084.33     90.48 o 
  28  16   0     7141.88     7384.69    224.68 o 
  30  16   0       65.32       23.44     49.37 o 
  32  16   0     5910.05     6453.64    324.95 o 
   2  18   0     2219.97     1899.40     74.88 o 
   4  18   0     3123.99     3303.56     95.21 o 
   6  18   0    11355.64    11464.39    284.78 o 
   8  18   0     1088.40     1034.43     58.17 o 
  10  18   0     5351.22     5515.30    189.21 o 
  12  18   0       18.86       12.59     23.02 o 
  14  18   0     5600.91     5724.09    169.45 o 
  16  18   0     1482.97     1500.97     66.20 o 
  18  18   0     6268.37     6397.72    188.94 o 
  20  18   0     1234.21     1174.76     67.66 o 
  22  18   0     3729.04     3889.92    116.18 o 
  24  18   0      722.50      653.90     53.97 o 
  26  18   0     1876.28     1740.74    111.33 o 
  28  18   0      194.84      142.22     53.43 o 
  30  18   0      643.60      545.75     76.75 o 
   0  20   0     5128.89     4820.22    209.82 o 
   2  20   0     3126.38     3004.49     90.19 o 
   4  20   0      122.24      125.61     27.82 o 
   6  20   0      145.26      132.46     28.61 o 
   8  20   0     1721.93     1773.74     82.59 o 
  10  20   0       88.59       44.42     28.79 o 
  12  20   0      801.48      846.56     62.00 o 
  14  20   0      268.78      238.71     31.73 o 
  16  20   0     1696.81     1688.52     68.06 o 
  18  20   0        4.42        6.44     32.34 o 
  20  20   0     1881.15     1893.74     78.95 o 
  22  20   0     1445.36     1388.00     91.92 o 
  24  20   0      619.90      581.88     60.42 o 
  26  20   0        4.40      -49.07     49.07 o 
  28  20   0      198.82      108.77     75.25 o 
   2  22   0     7120.58     7035.18    245.01 o 
   4  22   0      221.29      234.71     33.58 o 
   6  22   0     9733.56    10011.83    286.63 o 
   8  22   0      155.43      142.86     29.72 o 
  10  22   0    10848.70    11110.62    255.80 o 
  12  22   0      876.10     1000.16     57.12 o 
  14  22   0    10212.67    10254.46    263.53 o 
  16  22   0       58.56      111.85     31.89 o 
  18  22   0    12682.08    12719.33    327.08 o 
  20  22   0     1027.83     1122.12     85.25 o 
  22  22   0     7473.40     7950.56    247.06 o 
  24  22   0      681.68      652.03     67.97 o 
   0  24   0    18874.25    18196.16    712.84 o 
   2  24   0       32.75       84.79     36.10 o 
   4  24   0    18974.74    18592.11    514.94 o 
   6  24   0      478.53      531.14     39.37 o 
   8  24   0    12228.24    12074.76    306.94 o 
  10  24   0      220.14      215.23     35.55 o 
  12  24   0     6522.79     6648.91    207.25 o 
  14  24   0      278.46      278.64     37.45 o 
  16  24   0     7150.20     7218.02    220.84 o 
  18  24   0        4.35       29.02     36.29 o 
  20  24   0     6386.08     6722.38    250.94 o 
   2  26   0     5392.90     5632.96    183.40 o 
   4  26   0      159.52      189.37     42.37 o 
   6  26   0     2145.93     2222.55     99.81 o 
   8  26   0      386.03      383.51     40.09 o 
  10  26   0      368.29      265.14     45.04 o 
  12  26   0       34.40       59.91     50.51 o 
  14  26   0       95.37       62.86     44.38 o 
  16  26   0       12.19      -31.92     39.53 o 
   0  28   0     1616.79     1601.34    169.70 o 
   2  28   0      303.38      259.33     56.06 o 
   4  28   0      614.32      701.18     65.07 o 
   6  28   0        3.81      -30.54     35.98 o 
   3   1   1    62173.96    57636.11   2499.37 o 
   5   1   1   208154.06   209480.64   4527.20 o 
   7   1   1    52024.82    51926.66   1126.06 o 
   9   1   1    60024.62    60465.77   1247.56 o 
  11   1   1    28378.79    29025.42    617.06 o 
  13   1   1    43709.82    44616.67    986.78 o 
  15   1   1    25141.26    25543.48    805.31 o 
  17   1   1    12862.49    12443.36    412.66 o 
  19   1   1    10462.21    10289.67    354.94 o 
  21   1   1     8437.58     8222.74    299.64 o 
  23   1   1    11553.65    11404.26    367.75 o 
  25   1   1    13171.95    13270.42    400.73 o 
  27   1   1    10350.72    10149.53    410.43 o 
  29   1   1     5600.63     5546.24    234.36 o 
  31   1   1     4952.76     5321.07    240.29 o 
  33   1   1     1993.89     2050.29    138.92 o 
  35   1   1     3722.00     3894.48    207.48 o 
  37   1   1     2724.52     2922.71    181.64 o 
  39   1   1     1965.84     2093.97    356.53 o 
   1   3   1     4229.29     4610.76    121.33 o 
   3   3   1    92569.89    94555.04   1459.51 o 
   5   3   1    65024.48    68385.44   1229.41 o 
   7   3   1    79074.55    81578.81   1471.01 o 
   9   3   1     9815.72    10319.37    212.70 o 
  11   3   1    22242.34    24562.96    513.49 o 
  13   3   1     1492.83     1641.19     55.40 o 
  15   3   1     5246.23     5286.65    159.03 o 
  17   3   1     5673.95     6003.48    187.80 o 
  21   3   1     4258.84     4228.27    158.46 o 
  23   3   1      713.64      820.29     50.09 o 
  25   3   1     3767.13     3630.95    144.07 o 
  27   3   1      269.28      163.81     49.50 o 
  29   3   1      873.85      886.14     58.38 o 
  31   3   1       41.30       43.18     28.80 o 
  33   3   1      788.38      802.31    101.05 o 
  35   3   1      412.71      406.20     76.39 o 
  37   3   1     1100.38     1059.87    137.43 o 
  39   3   1      256.65      214.72     81.37 o 
   1   5   1    43549.86    43240.39    835.70 o 
   5   5   1    24119.78    24539.30    454.09 o 
   7   5   1      244.86      152.08      9.64 o 
   9   5   1    17631.26    19448.64    419.93 o 
  11   5   1      805.32     1247.67     52.74 o 
  13   5   1     3186.40     3295.07     85.99 o 
  15   5   1     1127.61      914.68     36.58 o 
  17   5   1     9228.21     9645.48    248.04 o 
  19   5   1    11943.31    12889.53    456.39 o 
  21   5   1     3388.96     3562.77    120.97 o 
  23   5   1     2793.31     2888.60    101.22 o 
  27   5   1     2596.77     2752.29    141.92 o 
  29   5   1     3719.71     3769.74    181.10 o 
  31   5   1      572.23      490.71     48.36 o 
  33   5   1     2131.30     2065.91    104.90 o 
  35   5   1      667.21      641.43     85.91 o 
  37   5   1      167.45      114.71     76.24 o 
   1   7   1     3068.90     2728.98     48.84 o 
   3   7   1    12620.45    11658.41    220.07 o 
   5   7   1    56863.53    55620.74   1088.54 o 
   7   7   1    34586.55    32994.22    718.30 o 
   9   7   1    96339.17    95349.77   2060.20 o 
  11   7   1    35508.86    35793.05    790.44 o 
  13   7   1    18007.47    17935.57    430.23 o 
  15   7   1    37919.67    37815.91    910.11 o 
  17   7   1    36665.39    35790.71   1085.96 o 
  19   7   1    50132.76    50136.32   1505.29 o 
  21   7   1    20306.34    20405.75    605.27 o 
  23   7   1     7597.81     7526.33    245.18 o 
  25   7   1     8135.21     8408.54    320.67 o 
  27   7   1     4940.38     5054.98    211.80 o 
  29   7   1     7989.40     8051.53    331.33 o 
  31   7   1     7106.56     6956.91    316.78 o 
  33   7   1      690.03      710.98     63.02 o 
  35   7   1     2478.44     2383.28    171.02 o 
  37   7   1     1134.74     1027.39    176.85 o 
   1   9   1    27554.56    26377.27    637.15 o 
   3   9   1    14514.34    14301.04    355.37 o 
   5   9   1    17705.11    17013.80    401.53 o 
   7   9   1    69588.52    68851.03   1504.21 o 
   9   9   1    18365.27    18136.67    404.88 o 
  11   9   1    56903.73    58020.67   1165.31 o 
  13   9   1    14023.30    13676.81    277.76 o 
  15   9   1    23868.19    23813.12    567.63 o 
  17   9   1    11159.10    11477.69    314.54 o 
  19   9   1    10599.12    10313.35    321.85 o 
  21   9   1    14782.84    15167.89    478.01 o 
  23   9   1     4234.52     4110.39    359.34 o 
  25   9   1     4565.99     4648.53    194.34 o 
  27   9   1     6721.21     6535.38    232.71 o 
  29   9   1     5676.98     5649.14    190.55 o 
  31   9   1     3048.84     2944.29    128.28 o 
  33   9   1     4289.76     4402.58    165.71 o 
  35   9   1      872.44      849.75     74.13 o 
  37   9   1     1613.79     1691.31    148.21 o 
   1  11   1    17112.28    17485.41    411.07 o 
   3  11   1     8938.36     9288.70    268.21 o 
   5  11   1     6921.48     7104.09    189.76 o 
   7  11   1     7857.94     8662.04    255.09 o 
   9  11   1     5490.89     5443.85    140.74 o 
  11  11   1      790.86      729.18     26.34 o 
  13  11   1     5110.97     5408.75    127.74 o 
  15  11   1      560.61      504.70     27.28 o 
  17  11   1     1501.61     1546.61    140.37 o 
  19  11   1      257.39      245.34     27.27 o 
  21  11   1        6.42       22.35     25.96 o 
  23  11   1     4433.33     4267.98    145.03 o 
  25  11   1      914.19     1052.46     92.27 o 
  29  11   1      297.42      293.99     38.99 o 
  31  11   1     1632.97     1568.02     79.28 o 
  33  11   1       42.70       13.17     37.66 o 
  35  11   1      599.76      546.83     55.41 o 
   1  13   1    15073.02    15932.86    379.67 o 
   3  13   1    10008.30    10252.00    245.67 o 
   5  13   1     1266.62     1191.80     45.78 o 
   7  13   1     6908.84     6505.17    175.57 o 
   9  13   1     1584.90     1782.12     86.14 o 
  11  13   1     4234.42     4043.93     99.29 o 
  13  13   1     6855.25     7026.24    168.63 o 
  15  13   1     1424.72     1400.00     49.60 o 
  17  13   1     2041.35     2133.69     66.42 o 
  19  13   1      995.48      988.24     53.30 o 
  21  13   1     5750.56     5787.68    169.87 o 
  23  13   1     1373.79     1396.39     74.65 o 
  25  13   1      282.10      300.10     38.79 o 
  27  13   1     1195.84     1237.21     68.99 o 
  29  13   1      985.04      969.63     65.73 o 
  31  13   1     2142.51     2038.56    114.62 o 
  33  13   1      839.52      816.44     68.81 o 
  35  13   1      267.32      236.33     48.02 o 
   1  15   1    30532.32    30006.90    902.96 o 
   3  15   1    51986.71    49310.39   1185.71 o 
   5  15   1     9187.86     9146.64    227.18 o 
   7  15   1    35519.20    34838.56    814.57 o 
   9  15   1    21289.71    20625.49    566.08 o 
  11  15   1    30176.83    30149.00    707.63 o 
  13  15   1    10640.21    10866.62    239.32 o 
  15  15   1     9681.66     9389.78    214.74 o 
  17  15   1     6558.48     6603.07    158.66 o 
  19  15   1     5744.44     5866.39    176.96 o 
  21  15   1     5275.24     5347.08    153.21 o 
  23  15   1     3618.81     3530.60    120.41 o 
  25  15   1     5884.72     6038.81    181.42 o 
  27  15   1     4808.89     4796.98    153.61 o 
  29  15   1     7447.48     7500.49    219.13 o 
  31  15   1     3549.03     3680.39    134.37 o 
  33  15   1     2686.13     2742.15    121.87 o 
   1  17   1    20538.58    20244.07    538.47 o 
   5  17   1    15579.03    15425.05    384.16 o 
   7  17   1     2460.61     2405.10     82.70 o 
   9  17   1    17006.73    17002.27    473.79 o 
  11  17   1     9712.74     9742.74    323.84 o 
  13  17   1     9700.43     9624.40    263.49 o 
  15  17   1     6958.42     7209.17    182.53 o 
  17  17   1     5414.97     5361.80    135.40 o 
  19  17   1     7662.98     7264.24    173.66 o 
  21  17   1     7039.13     7001.40    199.71 o 
  23  17   1     3799.42     3732.96    119.18 o 
  25  17   1     2299.90     2277.43     92.90 o 
  27  17   1     2770.59     2975.18    115.10 o 
  29  17   1     1220.75     1231.78     98.68 o 
  31  17   1     2292.81     2207.48    133.15 o 
   1  19   1       70.60       30.52     49.12 o 
  11  19   1     1346.00     1421.64    101.84 o 
  13  19   1      317.38      279.85     30.36 o 
  15  19   1     1217.72     1225.10     57.76 o 
  17  19   1     1300.00     1343.54     58.44 o 
  19  19   1     1466.83     1522.88     75.04 o 
  21  19   1     1510.27     1392.22     80.47 o 
  23  19   1       19.74       31.25     55.66 o 
  25  19   1      610.60      581.47     55.84 o 
  27  19   1      359.47      338.66     58.54 o 
  29  19   1      196.83      156.40     56.19 o 
   5  21   1      391.15      377.00     40.91 o 
   7  21   1     8054.27     7667.89    308.25 o 
   9  21   1     1108.91     1086.36    165.62 o 
  11  21   1     1757.43     1491.57    102.51 o 
  13  21   1     2339.77     2397.06     88.28 o 
  15  21   1     1957.08     1934.89     71.27 o 
  17  21   1     2103.18     2070.59     94.84 o 
  19  21   1     1638.71     1593.55    117.21 o 
  21  21   1     1447.71     1401.03     88.48 o 
  23  21   1      755.27      768.71     64.78 o 
  25  21   1      662.99      695.80     74.78 o 
   1  23   1     6822.52     6564.66    198.91 o 
   3  23   1     5572.85     5366.13    171.41 o 
   5  23   1    13304.20    13196.74    368.36 o 
   7  23   1     4879.35     4657.10    134.79 o 
   9  23   1    10525.22    10359.50    297.45 o 
  11  23   1     5753.92     5816.22    161.06 o 
  13  23   1    11764.40    12034.69    300.75 o 
  15  23   1     5100.04     5257.05    149.38 o 
  17  23   1     7213.44     7393.83    224.10 o 
  19  23   1     3751.70     3887.58    147.81 o 
  21  23   1     2162.91     2269.18    124.34 o 
  23  23   1     5334.43     5668.67    196.06 o 
   1  25   1     5914.14     5780.30    179.65 o 
   3  25   1     6880.27     6913.09    213.50 o 
   5  25   1     2189.10     2162.32     94.38 o 
   7  25   1     3019.45     2961.64    143.99 o 
   9  25   1     1316.69     1299.38    100.77 o 
  11  25   1     2024.21     1802.36    143.66 o 
  13  25   1     1288.99     1314.70     87.01 o 
  15  25   1     2564.17     2625.86    107.28 o 
  17  25   1      238.53      251.07     52.28 o 
   1  27   1      447.25      451.18     53.38 o 
   3  27   1       73.28       86.87     44.15 o 
   5  27   1      386.15      313.85     71.01 o 
   9  27   1       40.04       37.33     41.96 o 
  11  27   1      359.77      328.89     63.62 o 
   2   0   2   112823.44   110696.93   2858.47 o 
   6   0   2   166816.72   166375.97   9305.40 o 
  10   0   2   284281.47   295059.56  10683.22 o 
  14   0   2    47645.35    46559.28   2355.58 o 
  18   0   2    27754.06    25817.42   1337.56 o 
  22   0   2    36807.76    36489.87   1891.60 o 
  26   0   2    24716.38    24800.96   1284.40 o 
  30   0   2    14254.27    14431.70    770.44 o 
  34   0   2     5888.81     5790.85    381.97 o 
  38   0   2     3868.84     3781.93    345.37 o 
   0   2   2    38121.35    38064.55    832.92 o 
   2   2   2    12459.73    13764.65    231.50 o 
   4   2   2    30529.33    31723.18    684.68 o 
   6   2   2    44229.66    44798.52    897.83 o 
   8   2   2    62227.63    61299.87   1452.79 o 
  10   2   2    10911.96    12520.68    395.02 o 
  12   2   2    35144.50    35625.59   1317.69 o 
  14   2   2    28814.40    30043.67   1136.68 o 
  16   2   2    17733.39    17473.69    713.17 o 
  18   2   2     1792.49     1701.04     96.27 o 
  20   2   2    20655.79    19796.11   1218.34 o 
  22   2   2     3129.45     2924.66    141.96 o 
  24   2   2     7966.86     7809.85    330.84 o 
  26   2   2     1686.12     1494.70    108.18 o 
  28   2   2     5972.56     5800.04    232.39 o 
  30   2   2      308.41      427.83     69.38 o 
  32   2   2     2179.71     2081.84    139.86 o 
  34   2   2      606.38      594.24     82.35 o 
  36   2   2     1554.63     1480.33    149.62 o 
  38   2   2      490.62      237.45    200.69 o 
   2   4   2     7167.14     6931.32    137.16 o 
   4   4   2    42815.33    46650.87    774.08 o 
   6   4   2    17536.89    17886.01    361.87 o 
   8   4   2    24121.02    28090.08    613.22 o 
  10   4   2      347.34      517.20     29.96 o 
  12   4   2    19778.81    22455.46    601.81 o 
  16   4   2     1414.70     1542.05     63.63 o 
  18   4   2     3927.37     4079.37    147.90 o 
  20   4   2      957.79      937.70     56.10 o 
  22   4   2     3669.79     3661.23    146.38 o 
  24   4   2      823.69      861.73     76.20 o 
  28   4   2     2442.79     2498.51    196.53 o 
  30   4   2      297.42      277.88     87.01 o 
  32   4   2      239.23      213.85     67.39 o 
  34   4   2     2076.15     2102.46    233.01 o 
  36   4   2       93.99       49.36     69.12 o 
  38   4   2      346.44      231.91     84.33 o 
   0   6   2    68702.04    69511.54   1501.25 o 
   2   6   2     3369.31     3607.10     63.05 o 
   4   6   2    76624.33    76148.78   1342.69 o 
   6   6   2     3416.67     3529.48     71.06 o 
   8   6   2    38524.73    39735.70    784.89 o 
  10   6   2      111.68       67.10     19.85 o 
  12   6   2    19529.68    19376.04    514.16 o 
  14   6   2     3103.54     3198.13     97.80 o 
  16   6   2    11267.96    11150.27    343.67 o 
  18   6   2     2161.04     2243.74     90.74 o 
  20   6   2    15110.14    14874.15    447.16 o 
  22   6   2      425.78      378.86     35.60 o 
  24   6   2    16230.30    16261.35    642.41 o 
  26   6   2     1294.21     1381.15     98.25 o 
  28   6   2     4163.88     4418.04    205.49 o 
  30   6   2     1422.12     1519.37    129.18 o 
  32   6   2     4839.97     4788.94    239.23 o 
  34   6   2      576.36      550.74     81.09 o 
  36   6   2     2152.90     2199.20    176.86 o 
  38   6   2      589.68      484.26     92.15 o 
   2   8   2   100723.00    96653.72   1775.37 o 
   4   8   2    36484.99    39771.28    742.41 o 
   6   8   2   105837.56   101952.13   1880.65 o 
   8   8   2     1041.37     1215.79     33.19 o 
  10   8   2    69068.21    66069.89   1392.67 o 
  12   8   2      323.95      268.71     17.49 o 
  14   8   2    40846.30    39935.67    944.46 o 
  16   8   2      386.00      427.58     32.49 o 
  18   8   2    35980.85    36594.96   1104.09 o 
  20   8   2     2314.68     2407.86     97.37 o 
  22   8   2    32815.77    33542.70   1038.73 o 
  24   8   2     1038.80     1072.35     67.07 o 
  26   8   2    15940.58    15390.36    617.49 o 
  28   8   2      689.91      696.79     65.61 o 
  30   8   2     7418.01     7726.03    250.54 o 
  32   8   2      118.10      110.88     40.95 o 
  34   8   2     4946.13     4989.50    243.10 o 
  36   8   2       16.60      -58.94     92.62 o 
   0  10   2    41127.13    43001.19   2335.06 o 
   2  10   2     8075.15     9005.47    283.48 o 
   4  10   2    20887.33    19939.02    558.40 o 
   6  10   2    10544.14    11692.71    255.70 o 
   8  10   2    16423.74    16690.42    324.65 o 
  10  10   2      328.74      359.05     18.13 o 
  12  10   2     5375.61     5420.41    129.44 o 
  14  10   2     3070.93     3061.61     78.12 o 
  16  10   2    10026.72    10430.72    294.79 o 
  18  10   2     1270.63     1230.65     54.74 o 
  20  10   2     5942.02     6095.17    163.82 o 
  22  10   2      712.74      806.05     60.56 o 
  24  10   2     1857.78     1851.98    111.10 o 
  26  10   2     4719.80     4832.16    174.46 o 
  28  10   2     4477.12     4563.27    159.87 o 
  30  10   2      881.95      863.03     68.20 o 
  32  10   2     2121.73     2189.72    109.05 o 
  34  10   2      235.97      244.56     46.28 o 
  36  10   2     1505.68     1632.60    151.37 o 
   2  12   2      507.27      591.52     30.44 o 
   4  12   2      307.46      256.86     24.81 o 
   6  12   2     4189.18     3770.22    101.06 o 
   8  12   2     3276.49     3155.33     86.93 o 
  10  12   2    12471.80    12767.28    308.98 o 
  12  12   2      795.49      718.95     33.43 o 
  14  12   2     9136.66     9098.15    224.04 o 
  16  12   2     3103.05     2953.55     78.48 o 
  18  12   2     2084.29     2031.87     83.59 o 
  20  12   2      566.85      532.63     40.46 o 
  22  12   2       85.52       63.44     29.49 o 
  24  12   2     1651.94     1804.00     99.53 o 
  26  12   2     1383.41     1194.02    109.12 o 
  28  12   2       49.90       49.05     34.72 o 
  30  12   2      720.02      704.05     60.62 o 
  32  12   2       50.15       23.89     38.00 o 
  34  12   2      211.12      270.50     52.38 o 
   0  14   2    21860.14    19762.57   1141.24 o 
   2  14   2     1475.45     1359.87     94.44 o 
   4  14   2    20139.79    19214.96    534.03 o 
   6  14   2      574.15      624.20     58.64 o 
   8  14   2    23415.87    23048.95    566.80 o 
  10  14   2     2222.80     2166.70     69.47 o 
  12  14   2    31537.72    31589.72    749.67 o 
  14  14   2      503.93      418.72     24.65 o 
  16  14   2    14733.84    15155.43    412.02 o 
  18  14   2      770.29      757.61     53.12 o 
  20  14   2     4282.66     4410.26    196.47 o 
  22  14   2      483.63      445.60     52.34 o 
  24  14   2    10860.88    10879.52    326.60 o 
  26  14   2     2219.39     2330.88     95.83 o 
  28  14   2     5979.96     6103.73    184.02 o 
  30  14   2      638.55      555.82     51.47 o 
  32  14   2     1813.17     1749.31     95.93 o 
   2  16   2    46420.66    45276.46   1220.38 o 
   4  16   2     1465.09     1415.01     60.11 o 
   6  16   2    37740.91    37047.43    970.02 o 
   8  16   2      407.97      396.36     39.41 o 
  10  16   2    20010.57    19902.67    523.72 o 
  12  16   2     4101.60     4037.85    125.34 o 
  14  16   2    29350.81    29866.43    698.85 o 
  16  16   2      760.69      876.48     44.01 o 
  18  16   2    16604.07    17156.22    530.47 o 
  20  16   2       73.65      119.04     31.87 o 
  22  16   2    13025.19    12945.45    367.30 o 
  24  16   2      378.61      379.76     39.19 o 
  26  16   2    10542.10    10462.95    296.13 o 
  28  16   2        1.70       -8.42     37.87 o 
  30  16   2     4294.04     4477.07    154.56 o 
  32  16   2       59.93       28.05     46.73 o 
   0  18   2     5359.87     5425.13    253.14 o 
   2  18   2     1874.31     1913.33     87.92 o 
   4  18   2     7771.74     7497.59    237.41 o 
   6  18   2      753.40      796.35     67.97 o 
   8  18   2     1027.93     1160.57     77.88 o 
  10  18   2     1165.19     1217.69     88.75 o 
  14  18   2     1038.81      892.13     48.20 o 
  16  18   2     8231.19     8046.39    208.54 o 
  18  18   2      648.41      611.34     36.89 o 
  20  18   2     3010.67     3060.37    111.95 o 
  22  18   2      185.13      195.48     36.65 o 
  24  18   2     1000.36      962.64     64.08 o 
  26  18   2      336.26      326.02     44.05 o 
  28  18   2      765.71      648.67     72.62 o 
  30  18   2        7.95       24.14     60.72 o 
   2  20   2     3251.28     2990.19    235.87 o 
   6  20   2      812.64      746.67     87.02 o 
   8  20   2     1160.19     1041.48     85.16 o 
  12  20   2     1318.26     1234.21     77.62 o 
  14  20   2      450.07      398.39     35.17 o 
  16  20   2      221.61      219.62     29.09 o 
  18  20   2      234.80      205.95     41.21 o 
  20  20   2       41.94        2.13     40.93 o 
  22  20   2      227.80      305.94    101.04 o 
  24  20   2      106.28       35.77     44.36 o 
  26  20   2     1367.16     1344.26    103.60 o 
   0  22   2    12747.84    12604.32    702.80 o 
   2  22   2       39.52       87.12     48.98 o 
   4  22   2     9571.47     9020.98    550.77 o 
   6  22   2      896.92     1006.13    115.09 o 
   8  22   2    12191.21    11648.62    325.02 o 
  10  22   2     1734.12     1771.32     83.32 o 
  12  22   2     9916.07     9927.66    282.73 o 
  14  22   2     1029.36     1017.03     59.26 o 
  16  22   2     6037.42     6089.11    167.93 o 
  18  22   2      177.95      205.53     54.15 o 
  20  22   2     4744.49     4966.97    168.60 o 
  22  22   2     1111.14     1198.50     99.92 o 
  24  22   2     3165.88     2931.72    148.62 o 
   2  24   2    11311.04    10918.33    362.59 o 
   4  24   2      389.04      422.00     55.76 o 
   6  24   2    11531.36    11390.84    368.49 o 
   8  24   2      443.11      508.28     61.43 o 
  10  24   2    11471.38    11445.19    463.48 o 
  12  24   2       19.48       17.43     38.52 o 
  14  24   2     9016.20     9371.18    244.49 o 
  16  24   2      404.25      377.77     50.19 o 
  18  24   2     6691.62     6447.41    295.19 o 
  20  24   2       37.14       98.14     49.78 o 
   0  26   2     1424.07     1532.43    210.54 o 
   2  26   2       98.42      201.63     53.09 o 
   4  26   2     1144.93     1128.74    100.68 o 
   6  26   2      189.91      187.35     55.31 o 
   8  26   2     1035.63      984.56    102.81 o 
  10  26   2      251.80      202.09    199.28 o 
  12  26   2     1081.52     1125.51    103.66 o 
  14  26   2        3.54       -7.92     55.29 o 
   2  28   2      119.54      188.05     82.20 o 
   1   1   3    31567.70    31904.23    563.57 o 
   3   1   3    68105.77    67586.26   1336.09 o 
   5   1   3    62574.46    63114.50   1449.98 o 
   7   1   3    19323.56    19480.58    631.72 o 
   9   1   3    25213.11    25489.71   1008.80 o 
  11   1   3    22779.04    23637.39   1340.60 o 
  13   1   3    30893.22    29714.43   1094.86 o 
  15   1   3    64584.00    64492.73   2382.49 o 
  17   1   3    21176.11    20803.04    798.98 o 
  19   1   3    10007.33     9980.14    357.86 o 
  21   1   3    10822.63    10688.60    417.51 o 
  23   1   3     7613.85     7663.39    296.05 o 
  25   1   3     9131.18     8829.82    351.74 o 
  27   1   3     5708.31     5733.87    243.30 o 
  29   1   3     3392.46     3333.20    172.74 o 
  31   1   3     2966.58     2949.79    169.67 o 
  33   1   3     5609.59     5628.17    272.07 o 
  35   1   3     2003.82     2017.50    153.84 o 
  37   1   3     1141.35     1222.64    148.83 o 
   1   3   3    12060.22    12715.86    248.93 o 
   5   3   3    12695.13    14376.23    347.99 o 
   7   3   3     9116.99    10253.56    313.02 o 
  13   3   3    24334.53    25991.04    977.61 o 
  17   3   3     4053.51     3943.31    266.84 o 
  19   3   3     6787.90     6541.15    304.01 o 
  23   3   3     5541.15     5165.29    328.66 o 
  25   3   3      614.49      617.53    101.05 o 
  27   3   3     1874.82     1759.98    174.06 o 
  29   3   3       85.66       21.97     50.58 o 
  31   3   3      837.94      793.76     90.29 o 
  33   3   3      175.31      138.03     67.39 o 
  35   3   3     1259.75     1148.11    207.73 o 
  37   3   3      442.71      325.98    100.98 o 
   1   5   3    20170.89    21322.62    399.03 o 
   3   5   3    14835.58    15724.32    301.33 o 
   5   5   3     8033.71     7532.36    180.46 o 
   7   5   3     4878.79     5209.94    117.92 o 
  11   5   3    10589.26    11503.41    369.80 o 
  13   5   3      454.92      431.62     42.54 o 
  15   5   3     3810.77     4230.42    194.64 o 
  17   5   3      609.07      573.93     70.44 o 
  19   5   3     4417.78     4377.16    216.49 o 
  23   5   3     7222.25     7295.95    472.03 o 
  25   5   3     2628.48     2675.50    213.39 o 
  27   5   3     1683.40     1667.28    174.06 o 
  29   5   3     1918.47     1973.32    188.10 o 
  31   5   3     1345.55     1270.26    128.02 o 
  33   5   3      307.66      273.40     73.35 o 
  35   5   3      829.08      733.34     96.13 o 
  37   5   3      196.02      164.53     83.07 o 
   1   7   3    48366.98    50427.99    980.05 o 
   3   7   3    44997.40    46650.95    853.73 o 
   5   7   3    23081.04    23519.97    414.13 o 
   7   7   3    59542.71    59570.25   1358.48 o 
   9   7   3    14392.80    13845.19    332.38 o 
  11   7   3    11142.25    11445.68    306.99 o 
  13   7   3    24888.62    24631.56    664.17 o 
  15   7   3    19969.29    20022.12    621.26 o 
  17   7   3    15991.52    15811.42    597.95 o 
  19   7   3    15733.36    16503.82    630.72 o 
  21   7   3    12862.43    12454.09    486.19 o 
  23   7   3     3492.48     3479.11    180.69 o 
  27   7   3     5568.59     5339.47    239.32 o 
  29   7   3     4678.42     4765.70    218.41 o 
  31   7   3     2949.32     3084.81    171.65 o 
  33   7   3     3471.46     3528.74    195.38 o 
  35   7   3     1875.27     1975.25    158.21 o 
  37   7   3     1325.63     1296.11    152.49 o 
   1   9   3    18667.29    17941.33    426.79 o 
   3   9   3    50036.70    51090.48   1070.87 o 
   5   9   3    27604.72    27193.03    590.27 o 
   7   9   3    11350.66    11371.16    267.69 o 
   9   9   3    11666.04    12043.04    257.58 o 
  11   9   3    12602.74    12329.25    260.65 o 
  13   9   3    14570.96    14689.66    405.21 o 
  15   9   3     5802.86     5545.53    148.10 o 
  17   9   3    27616.27    28100.25    674.38 o 
  19   9   3     4471.10     4387.50    115.04 o 
  21   9   3    10960.06    10795.16    362.45 o 
  23   9   3    11844.53    11802.98    371.49 o 
  25   9   3     3545.83     3445.17    244.30 o 
  27   9   3     3289.38     3096.03    171.73 o 
  29   9   3     2525.96     2485.61    152.71 o 
  31   9   3     2011.75     1925.27    140.57 o 
  33   9   3     2059.89     1886.77    211.96 o 
  35   9   3     1138.40     1094.56    137.68 o 
   3  11   3    10328.73    11113.14    396.16 o 
   5  11   3     5849.42     5922.00    191.39 o 
   7  11   3     9866.67    10713.48    310.70 o 
   9  11   3     2433.30     2430.29     70.12 o 
  11  11   3     3278.53     3277.30     90.56 o 
  13  11   3     1047.35     1155.35     48.79 o 
  15  11   3    10640.37    10521.52    270.28 o 
  17  11   3     2993.69     2786.99     93.42 o 
  19  11   3     1842.06     1926.99     69.36 o 
  21  11   3     2568.51     2556.27     87.19 o 
  25  11   3     2758.75     2668.54    115.46 o 
  27  11   3      675.95      690.74     57.01 o 
  29  11   3       42.36       35.34     48.21 o 
  31  11   3      761.63      713.32     88.17 o 
  33  11   3      770.17      721.10     77.53 o 
  35  11   3      342.49      307.87     68.45 o 
   1  13   3      310.97      266.31     33.33 o 
   5  13   3     9194.65     9121.57    310.86 o 
   7  13   3     6454.66     6824.99    212.38 o 
   9  13   3     4401.87     4280.34    152.32 o 
  11  13   3    10642.31    10970.76    278.32 o 
  13  13   3     4236.35     4226.15    120.46 o 
  15  13   3     5391.01     5526.96    152.08 o 
  17  13   3     2428.34     2374.02     93.59 o 
  19  13   3     3419.67     3387.52    113.35 o 
  21  13   3     1431.64     1266.07    218.97 o 
  23  13   3     2992.09     3023.33    152.53 o 
  25  13   3     1487.70     1490.47     93.60 o 
  27  13   3      284.45      275.73     40.90 o 
  29  13   3      648.57      701.27     58.18 o 
  31  13   3      985.72      912.24     90.99 o 
  33  13   3      179.52      134.41     69.93 o 
   1  15   3    26146.62    25455.51    948.71 o 
   3  15   3    15497.26    15285.61    467.71 o 
   5  15   3    17684.68    17189.57    464.33 o 
   7  15   3    17775.12    17658.71    474.51 o 
   9  15   3    12027.06    11758.64    288.40 o 
  11  15   3     6973.35     7485.51    183.04 o 
  13  15   3    17558.65    17150.34    464.93 o 
  15  15   3     3446.89     3801.24    115.61 o 
  17  15   3    15737.81    15858.17    497.91 o 
  19  15   3    12801.46    13507.55    419.84 o 
  21  15   3     7185.86     7208.27    236.57 o 
  23  15   3     8693.49     9077.47    234.19 o 
  25  15   3     1711.54     1748.85     89.80 o 
  27  15   3     3464.89     3597.37    126.71 o 
  29  15   3     2035.38     2119.44     98.71 o 
  31  15   3     1427.90     1225.28    111.02 o 
   1  17   3     5297.53     5516.07    235.36 o 
   3  17   3    10330.74    10256.93    385.06 o 
   5  17   3     5395.06     5599.17    199.27 o 
   7  17   3     8238.63     7885.46    258.07 o 
   9  17   3    12417.58    12153.42    527.94 o 
  11  17   3     9006.94     8649.40    271.34 o 
  13  17   3     2826.11     2993.53    110.72 o 
  15  17   3     5272.36     4920.71    197.40 o 
  17  17   3     2896.57     3037.09    140.94 o 
  19  17   3     3314.27     3271.92    104.97 o 
  21  17   3     5762.76     5651.72    178.44 o 
  23  17   3     2118.86     2152.81     83.43 o 
  25  17   3     2948.54     2982.54    105.15 o 
  27  17   3     1399.79     1346.33     90.47 o 
  29  17   3     1298.12     1291.44     89.47 o 
   5  19   3     2073.58     2094.12    143.18 o 
   9  19   3     2867.00     2636.22    176.89 o 
  11  19   3     1141.19     1190.23    131.94 o 
  13  19   3       24.83      -14.46     34.29 o 
  15  19   3     1434.59     1332.51     63.81 o 
  17  19   3     1744.21     1694.23    132.29 o 
  19  19   3      177.09      223.17     50.58 o 
  21  19   3      529.79      643.18     77.09 o 
  23  19   3      963.73     1005.48     67.99 o 
  25  19   3     1245.14     1367.55     76.33 o 
  27  19   3      913.60      992.01    102.82 o 
   1  21   3     4163.00     4275.35    217.43 o 
   3  21   3     3439.07     3524.33    190.61 o 
   5  21   3     3782.99     3783.64    144.52 o 
   7  21   3     1825.02     1673.75    121.55 o 
   9  21   3     1311.97     1228.84     66.92 o 
  11  21   3      156.51      148.76     44.16 o 
  13  21   3     1467.32     1345.81     78.92 o 
  15  21   3      420.91      515.84     42.28 o 
  17  21   3     1478.07     1560.54     84.83 o 
  19  21   3     2019.48     2089.93    122.27 o 
  21  21   3      529.40      632.63     56.94 o 
  23  21   3     2097.66     2275.76    116.67 o 
   1  23   3     6561.27     6443.12    277.07 o 
   3  23   3     7352.13     7169.24    306.89 o 
   5  23   3     6077.54     6105.14    268.10 o 
   7  23   3     7008.75     6897.54    246.96 o 
   9  23   3     4236.28     4421.24    175.06 o 
  11  23   3     6363.21     6244.03    233.28 o 
  13  23   3     3410.31     3511.37    130.09 o 
  15  23   3     6924.23     6978.31    215.21 o 
  17  23   3     3352.07     3536.83    160.92 o 
  19  23   3     3841.53     3872.16    171.39 o 
  21  23   3     4499.95     4452.30    187.92 o 
   1  25   3     1327.00     1352.27    133.97 o 
   3  25   3      836.22      755.49     95.21 o 
   5  25   3     2234.69     2224.61    164.77 o 
   7  25   3     2578.96     2687.50    179.59 o 
   9  25   3     3496.92     3647.69    166.62 o 
  11  25   3     2494.62     2756.77    158.51 o 
  13  25   3     2983.74     2728.77    197.66 o 
  15  25   3      601.90      535.00     67.93 o 
   1  27   3      636.39      704.53    157.19 o 
   3  27   3       78.90       49.08     77.10 o 
   7  27   3      196.65      198.95     83.91 o 
   0   0   4    22808.87    19995.94   1041.97 o 
   4   0   4    39277.50    37218.59   1995.49 o 
   8   0   4    67362.51    67672.23   2382.09 o 
  12   0   4    70760.12    69160.74   3464.50 o 
  16   0   4    55783.95    57387.60   3060.99 o 
  20   0   4    33190.46    33541.93   1723.54 o 
  24   0   4    19458.41    16608.57    959.69 o 
  28   0   4    10149.61    10090.71    584.54 o 
  32   0   4     4843.72     4981.34    342.61 o 
  36   0   4     2731.17     2363.67    362.17 o 
   2   2   4    13982.64    13483.72    265.23 o 
   4   2   4    10990.09    12691.99    275.16 o 
   6   2   4    16179.82    15745.68    378.50 o 
   8   2   4     2170.26     2446.75     89.04 o 
  10   2   4     8624.64     8725.45    345.87 o 
  12   2   4     3194.95     3170.72    143.97 o 
  14   2   4    29722.20    29460.81   1151.36 o 
  16   2   4     1348.94     1524.18     99.26 o 
  18   2   4    22784.51    23142.67    883.51 o 
  20   2   4      753.75      702.63     86.19 o 
  22   2   4    10849.13    10546.49    581.92 o 
  24   2   4      802.27      788.78    140.35 o 
  26   2   4     5402.73     5748.90    370.75 o 
  28   2   4     1686.96     1474.22    151.45 o 
  30   2   4     1289.94     1422.66    180.92 o 
  32   2   4     1498.61     1446.97    138.91 o 
  34   2   4     1355.86     1368.04    143.90 o 
  36   2   4      561.17      497.88    115.07 o 
   0   4   4    12295.86    12604.83    517.57 o 
   2   4   4     8579.67     9811.41    214.71 o 
   4   4   4    26120.52    26909.13    652.62 o 
   6   4   4     3182.64     4081.91     94.68 o 
  10   4   4      234.83      284.36     25.93 o 
  12   4   4    18868.79    19314.00    672.74 o 
  14   4   4     6061.51     5845.56    257.16 o 
  16   4   4     6190.66     5908.39    276.16 o 
  18   4   4     5615.59     5563.76    242.35 o 
  22   4   4     2485.32     2290.83    188.12 o 
  24   4   4     6025.65     6229.90    418.55 o 
  26   4   4      565.55      491.21    101.05 o 
  30   4   4      401.87      340.97     70.44 o 
  32   4   4     1155.38     1241.05    136.96 o 
  34   4   4      216.26      164.07     78.23 o 
  36   4   4      739.30      722.08    104.19 o 
   2   6   4    41094.24    42395.63    942.07 o 
   4   6   4      613.29      566.33     36.06 o 
   6   6   4    53662.13    54204.38   1271.83 o 
   8   6   4      587.91      614.20     31.74 o 
  10   6   4    25470.94    25925.50    583.03 o 
  12   6   4      508.75      462.88     37.07 o 
  14   6   4    25845.17    25465.56   1031.94 o 
  16   6   4     3062.29     2962.37    145.94 o 
  20   6   4      437.90      372.66     56.54 o 
  22   6   4     2279.35     2309.33    132.01 o 
  24   6   4      971.29      915.11    143.16 o 
  26   6   4     6537.43     6476.31    286.03 o 
  28   6   4     1618.75     1691.16    129.03 o 
  30   6   4     4354.49     4494.71    230.81 o 
  32   6   4      208.02      199.32     71.37 o 
  34   6   4     4891.47     5001.55    250.18 o 
  36   6   4      150.21      110.50     86.32 o 
   0   8   4    56707.64    56246.12   1725.84 o 
   2   8   4     1639.17     1747.47     46.11 o 
   4   8   4    76045.49    74123.04   1707.89 o 
   6   8   4     3941.42     3983.24    120.05 o 
   8   8   4    56928.52    57178.47   1296.92 o 
  10   8   4      170.49      252.44     20.95 o 
  12   8   4    42537.64    41849.43   1086.03 o 
  14   8   4     8133.61     8332.66    248.55 o 
  16   8   4    20731.66    20585.72    552.98 o 
  18   8   4     1737.66     1618.05     88.06 o 
  20   8   4     7001.64     7037.23    282.10 o 
  22   8   4      115.74       87.84     57.54 o 
  26   8   4      166.06      210.51     62.49 o 
  28   8   4     8101.04     8248.55    336.72 o 
  30   8   4       65.58       70.38     63.93 o 
  32   8   4     6621.84     6793.20    299.82 o 
  34   8   4       98.64      -64.56    101.04 o 
   2  10   4    22930.39    23183.79    628.60 o 
   4  10   4      697.62      581.56     41.55 o 
   6  10   4     9948.35     9270.79    262.54 o 
   8  10   4      183.30      220.89     27.86 o 
  10  10   4    10642.79    10707.36    327.79 o 
  12  10   4     7316.61     7055.27    204.77 o 
  14  10   4     4043.25     4095.25    132.67 o 
  16  10   4     2009.67     2038.52     95.55 o 
  18  10   4     8317.02     8206.96    230.53 o 
  20  10   4     2188.85     2192.26    105.34 o 
  22  10   4     5717.95     5799.71    367.96 o 
  24  10   4     1567.50     1518.54    100.31 o 
  26  10   4     3150.06     3033.03    144.22 o 
  28  10   4      271.27      286.58     55.57 o 
  30  10   4     1354.13     1307.21    138.90 o 
  32  10   4      138.27       81.09     57.39 o 
  34  10   4     1060.00      912.22     94.30 o 
   2  12   4      631.25      638.55     38.83 o 
   6  12   4     1798.05     1647.23     68.04 o 
   8  12   4    11156.31    11619.12    426.41 o 
  10  12   4      812.04      752.36     58.35 o 
  12  12   4     5097.29     5183.18    160.65 o 
  14  12   4       21.12       32.56     29.66 o 
  16  12   4     5136.54     4813.22    162.76 o 
  18  12   4      351.57      390.71     41.19 o 
  20  12   4    10123.51    10039.48    352.10 o 
  22  12   4      579.74      484.08     68.28 o 
  24  12   4     1973.29     1835.27    112.16 o 
  26  12   4      446.48      347.60     54.44 o 
  28  12   4      611.49      642.78    134.73 o 
  30  12   4      360.33      389.90     63.83 o 
  32  12   4      663.66      755.09     87.41 o 
   2  14   4     9056.80     9106.58    278.86 o 
   4  14   4     1009.41     1006.62     64.82 o 
   6  14   4    13305.41    13402.51    424.26 o 
   8  14   4     1896.79     1831.31     78.23 o 
  10  14   4    11203.52    11387.99    319.12 o 
  12  14   4      432.64      355.07     41.39 o 
  14  14   4    13786.76    13970.00    369.41 o 
  16  14   4     1386.41     1363.25     84.25 o 
  18  14   4    16756.12    16160.51    465.71 o 
  20  14   4      161.01      161.86     55.91 o 
  22  14   4     9656.26     9611.47    287.71 o 
  24  14   4      971.24     1009.30     91.76 o 
  26  14   4     4311.16     4515.34    174.72 o 
  28  14   4      513.08      443.24     63.99 o 
  30  14   4     1615.07     1962.85    152.68 o 
   0  16   4    16877.05    17358.55    911.62 o 
   2  16   4     1877.23     1761.53     81.64 o 
   4  16   4    24130.30    24305.65    735.44 o 
   6  16   4      396.31      251.86     37.76 o 
   8  16   4    21264.69    21607.29    639.76 o 
  10  16   4       68.55      137.18     35.01 o 
  12  16   4    19874.02    20394.53    615.77 o 
  14  16   4      544.54      577.99     62.91 o 
  16  16   4    16745.08    16681.40    506.57 o 
  18  16   4     1294.32     1176.62     77.96 o 
  20  16   4     9542.17     9521.45    314.55 o 
  22  16   4       98.75      126.78     42.30 o 
  24  16   4     7540.89     7497.04    228.78 o 
  26  16   4      333.50      345.65     78.23 o 
  28  16   4     3327.62     3553.69    186.98 o 
   2  18   4     3813.58     3946.85    205.48 o 
   4  18   4     1191.25     1160.30     80.77 o 
   6  18   4     6141.51     6043.16    266.40 o 
   8  18   4      285.29      269.46     58.94 o 
  10  18   4     7901.51     7989.62    477.63 o 
  12  18   4      221.51      182.64     54.62 o 
  14  18   4     2915.40     2914.62    110.64 o 
  16  18   4      425.17      494.58     49.94 o 
  18  18   4      281.31      310.60     52.83 o 
  20  18   4      144.61      117.97     41.47 o 
  22  18   4     2212.56     2142.44    105.62 o 
  24  18   4      501.11      563.03     58.73 o 
  26  18   4     1139.43      968.24    103.55 o 
   0  20   4     8346.89     8495.64    531.03 o 
   2  20   4      300.56      282.86     63.15 o 
   4  20   4     4731.89     4661.47    238.30 o 
   6  20   4      863.21      780.80     64.76 o 
   8  20   4     3384.07     3289.54    153.13 o 
  10  20   4      209.65      179.09     45.24 o 
  12  20   4     1305.18     1294.10    182.47 o 
  14  20   4      643.47      573.28     66.00 o 
  18  20   4      317.56      286.05     52.44 o 
  20  20   4      802.24      814.22     65.45 o 
  22  20   4       77.84      106.58     47.14 o 
  24  20   4      782.28      723.03     68.92 o 
   2  22   4    11881.43    11637.16    469.04 o 
   4  22   4      626.99      529.07     78.38 o 
   6  22   4     6203.25     6193.69    277.05 o 
   8  22   4      252.13      263.56     70.44 o 
  10  22   4     7315.52     7358.54    321.76 o 
  12  22   4      162.25      168.06     52.17 o 
  14  22   4     3392.13     3372.78    150.69 o 
  16  22   4      574.40      668.32     76.06 o 
  18  22   4     3960.44     4093.69    190.92 o 
  20  22   4      148.79      148.63     64.07 o 
   0  24   4     8069.04     7952.16    480.38 o 
   2  24   4      108.15       91.36     70.27 o 
   4  24   4     6149.63     6258.70    278.04 o 
   6  24   4       30.73       39.41     96.83 o 
   8  24   4     7436.76     7572.23    337.65 o 
  10  24   4      277.95      294.09     80.22 o 
  12  24   4     5725.04     5740.48    288.70 o 
  14  24   4      377.26      319.76    100.99 o 
  16  24   4     5295.96     5292.54    290.66 o 
   4  26   4      217.07      224.15     90.72 o 
   6  26   4     1491.66     1748.58    247.03 o 
   8  26   4      287.03      390.42     91.89 o 
   1   1   5     8906.56     9382.85    256.26 o 
   3   1   5     5399.64     4581.54    131.61 o 
   5   1   5    19518.71    18699.57    686.46 o 
   7   1   5    27251.94    28270.72   1025.45 o 
   9   1   5     4759.23     4678.46    184.74 o 
  11   1   5    19052.68    17665.83    689.90 o 
  13   1   5    13549.43    13739.03    481.42 o 
  15   1   5    18001.28    17906.97    654.89 o 
  17   1   5    10481.41    10265.86    376.71 o 
  19   1   5    17365.15    16800.59    914.54 o 
  25   1   5    10074.46    10068.41    576.12 o 
  27   1   5      914.51     1017.55    117.11 o 
  29   1   5     1750.40     1673.49    162.82 o 
  31   1   5     2247.62     2457.97    171.71 o 
  33   1   5      835.73      804.71    103.15 o 
  35   1   5     1662.95     1947.31    179.44 o 
   1   3   5     1728.90     1621.38     46.83 o 
   3   3   5     5023.90     5166.92    132.84 o 
   5   3   5     6528.78     6634.99    189.98 o 
   7   3   5     4917.28     4956.48    140.83 o 
   9   3   5    15191.83    15787.27    646.71 o 
  13   3   5     6991.59     7006.15    311.96 o 
  15   3   5     1047.66      910.99     91.31 o 
  17   3   5     7713.77     7486.56    338.78 o 
  19   3   5     6441.29     6093.30    292.02 o 
  21   3   5     3203.41     2953.72    216.21 o 
  23   3   5     2297.78     2372.13    207.76 o 
  27   3   5      740.96      806.99     99.14 o 
  29   3   5     1833.68     1883.44    224.59 o 
  31   3   5      998.50     1018.96    190.88 o 
  33   3   5     1723.71     1672.96    158.80 o 
  35   3   5       63.41      102.90     91.23 o 
   1   5   5     9678.57     9938.93    225.18 o 
   3   5   5    15117.71    15535.34    348.59 o 
   5   5   5     4085.60     4323.15    107.12 o 
   7   5   5    13780.58    13891.86    384.77 o 
   9   5   5     9989.77     9788.42    287.63 o 
  11   5   5     9677.08    10143.08    289.10 o 
  13   5   5     4835.81     4840.63    225.49 o 
  15   5   5      346.26      338.37     53.59 o 
  19   5   5       18.72       25.72     48.59 o 
  21   5   5     2976.43     3001.34    241.48 o 
  25   5   5     1402.43     1455.22    123.02 o 
  27   5   5      413.37      327.84     75.34 o 
  29   5   5     2280.18     2258.39    163.77 o 
  31   5   5      210.59      141.74     73.43 o 
  33   5   5     1640.10     1616.96    168.25 o 
  35   5   5      495.82      463.13    134.73 o 
   1   7   5    33604.09    34281.99    734.39 o 
   3   7   5    36730.06    36398.45    760.92 o 
   5   7   5    29501.36    29433.21    759.29 o 
   7   7   5    18733.87    18802.12    565.79 o 
   9   7   5    21767.17    21631.13    576.12 o 
  11   7   5    16609.82    17140.85    446.33 o 
  13   7   5     8949.72     9467.78    240.90 o 
  15   7   5     4841.55     4834.90    150.15 o 
  19   7   5     1776.31     1701.31    123.96 o 
  21   7   5     1613.81     1529.72    168.44 o 
  23   7   5     6261.73     6205.63    263.17 o 
  25   7   5     2604.26     2764.99    156.84 o 
  27   7   5     4206.51     4268.84    210.45 o 
  29   7   5     2534.11     2376.04    172.68 o 
  31   7   5     1618.91     1484.38    141.67 o 
  33   7   5     1451.99     1488.32    150.82 o 
   1   9   5    20551.71    20359.18    429.13 o 
   3   9   5    19743.11    19983.95    419.82 o 
   5   9   5    19813.31    19294.77    529.10 o 
   7   9   5    13164.79    12901.02    331.21 o 
   9   9   5     7054.26     6903.52    201.57 o 
  11   9   5     7226.92     7393.19    204.11 o 
  13   9   5    17207.94    17229.81    442.85 o 
  15   9   5     3188.02     3415.42    116.72 o 
  17   9   5     3827.74     3817.29    126.29 o 
  19   9   5     5702.94     5787.33    201.08 o 
  23   9   5     7664.49     7771.80    281.36 o 
  25   9   5     1609.19     1544.93    101.56 o 
  27   9   5     4259.61     4326.54    175.60 o 
  29   9   5      110.80       77.85     62.13 o 
  31   9   5     2537.84     2473.02    144.63 o 
  33   9   5     1299.72     1195.56    122.05 o 
   3  11   5     9178.28     8983.00    285.64 o 
   5  11   5     6318.63     6469.29    223.26 o 
   7  11   5     5974.17     5972.66    196.28 o 
  13  11   5     2183.75     2297.94     92.88 o 
  15  11   5     7373.65     7174.33    250.30 o 
  17  11   5     3672.84     3710.13    131.23 o 
  19  11   5     1881.60     1880.92    106.90 o 
  21  11   5     4588.93     4646.61    239.23 o 
  23  11   5      332.71      263.10     52.73 o 
  25  11   5     2866.93     2833.39    142.58 o 
  27  11   5      762.02      757.88    134.73 o 
  29  11   5     1239.72     1072.29    102.48 o 
  31  11   5      400.92      403.48     94.34 o 
   3  13   5     3132.71     3085.77    244.30 o 
   5  13   5     4822.31     4972.53    155.04 o 
   9  13   5     3324.42     3381.57    110.44 o 
  11  13   5     1260.66     1209.63     65.82 o 
  13  13   5     3693.00     3726.36    128.05 o 
  15  13   5     6165.75     6073.47    188.11 o 
  17  13   5     6154.30     6230.27    229.74 o 
  19  13   5     2087.72     2053.03    109.95 o 
  21  13   5     4186.87     4284.69    174.96 o 
  23  13   5     1986.57     2234.89    123.68 o 
  25  13   5     3103.54     3195.87    150.03 o 
  27  13   5      446.59      452.51     67.27 o 
  29  13   5     1182.42     1060.95     98.42 o 
   1  15   5     5757.68     5966.87    168.01 o 
   3  15   5     8716.11     8435.39    263.67 o 
   5  15   5     5045.41     5069.64    175.34 o 
   7  15   5     7684.27     7900.69    256.41 o 
   9  15   5     8433.42     8736.71    239.09 o 
  11  15   5     4060.01     3996.29    128.33 o 
  13  15   5    10036.31    10483.03    327.20 o 
  15  15   5     7817.43     7890.11    228.01 o 
  17  15   5     8959.60     8970.33    288.15 o 
  19  15   5     6058.99     6086.26    263.95 o 
  21  15   5     6938.86     7133.46    210.21 o 
  23  15   5     4650.70     4677.82    159.88 o 
  25  15   5     1322.54     1583.21    111.08 o 
  27  15   5     5579.87     5629.63    226.69 o 
   1  17   5     6438.52     6420.91    258.23 o 
   3  17   5     8753.63     8680.58    285.07 o 
   5  17   5     1520.09     1488.15     94.92 o 
   7  17   5     6501.69     6619.25    261.63 o 
   9  17   5      623.97      649.36     85.16 o 
  11  17   5     7086.88     7500.75    246.36 o 
  13  17   5     2261.91     2202.77    131.11 o 
  15  17   5     4734.33     5027.95    164.76 o 
  17  17   5     4412.94     4345.86    173.10 o 
  19  17   5     2647.57     2638.48    112.39 o 
  21  17   5      394.75      343.10     51.76 o 
  23  17   5      949.43     1049.02     81.94 o 
  25  17   5     1236.25     1077.62    111.77 o 
   1  19   5     5258.13     4822.04    237.32 o 
   3  19   5     1419.22     1464.12    138.82 o 
   5  19   5     2201.92     2045.34    104.88 o 
   7  19   5     2373.84     2308.07    115.68 o 
  11  19   5     1416.65     1361.49    176.85 o 
  13  19   5     3590.19     3876.88    164.39 o 
  15  19   5     2380.81     2366.89    130.71 o 
  17  19   5     1212.36     1206.16    104.91 o 
  19  19   5      408.35      384.48     52.04 o 
  21  19   5      559.83      537.39     57.28 o 
  23  19   5      315.85      306.54     54.23 o 
   1  21   5     2958.51     3033.20    174.08 o 
   3  21   5     4044.37     4018.64    207.43 o 
   5  21   5     2225.50     2436.44    154.80 o 
   7  21   5      781.65      835.95    116.00 o 
   9  21   5     2690.91     2539.81    168.61 o 
  11  21   5     1968.97     2065.56    118.87 o 
  13  21   5     2333.45     2254.06    128.25 o 
  15  21   5      454.29      466.83     67.21 o 
  17  21   5      713.93      782.58     97.87 o 
  19  21   5      151.58       63.78     53.07 o 
   1  23   5     5586.22     5825.95    265.11 o 
   3  23   5     3496.95     3779.49    199.53 o 
   5  23   5     4830.11     4882.54    236.27 o 
   7  23   5     3926.11     4024.06    207.42 o 
   9  23   5     1978.92     1890.67    152.81 o 
  11  23   5     4028.35     4095.73    215.37 o 
  13  23   5     1370.07     1227.04    164.34 o 
  15  23   5     4326.42     4701.48    245.21 o 
   1  25   5     1265.34     1602.57    280.71 o 
   3  25   5     1212.22     1630.63    280.71 o 
   5  25   5     1218.74      945.99    182.46 o 
   7  25   5      162.11      140.34    120.69 o 
   2   0   6    24083.56    23608.82   1183.94 o 
   6   0   6    34921.38    35847.15   1869.07 o 
  10   0   6    21026.50    21329.34   1067.42 o 
  14   0   6    25776.86    24359.73   1191.91 o 
  26   0   6     5136.31     5428.17    356.67 o 
  30   0   6     7302.87     7566.61    474.72 o 
   0   2   6     8293.76     7769.73    323.96 o 
   2   2   6     3271.65     3376.27     94.77 o 
   4   2   6    16037.73    15974.23    662.94 o 
   6   2   6     1680.42     1656.33     63.68 o 
   8   2   6    15827.47    15815.02    500.37 o 
  10   2   6     2337.98     2196.73    124.08 o 
  12   2   6     8009.08     7971.13    317.95 o 
  14   2   6     6935.57     6475.71    276.16 o 
  16   2   6     7605.46     7394.65    413.05 o 
  22   2   6      660.39      384.55     98.24 o 
  24   2   6     2754.15     2538.03    166.73 o 
  26   2   6      440.49      461.44     77.33 o 
  28   2   6     4435.40     4326.99    230.31 o 
  30   2   6     1010.58     1177.04    142.91 o 
  32   2   6     2157.24     2301.77    314.43 o 
   2   4   6    15794.89    15676.68    453.79 o 
   4   4   6     3592.40     3460.30    105.83 o 
   6   4   6    11114.42    10636.95    281.27 o 
   8   4   6     7016.23     6932.07    194.69 o 
  10   4   6    10844.32    10587.46    394.41 o 
  12   4   6     2350.51     2141.47    100.46 o 
  14   4   6     9389.76     9496.27    417.36 o 
  16   4   6      655.39      601.36     73.48 o 
  20   4   6       24.64      -56.13     75.78 o 
  22   4   6     5434.32     5347.80    276.06 o 
  24   4   6      976.09      843.52    113.14 o 
  26   4   6     3152.92     3041.93    189.60 o 
  28   4   6      917.20      796.84     95.27 o 
  32   4   6      121.22      107.94     95.02 o 
   0   6   6    19248.77    19483.59    573.84 o 
   2   6   6     1522.29     1528.94     55.51 o 
   4   6   6    21531.05    21592.14    499.55 o 
   6   6   6     1243.78     1119.82    113.70 o 
   8   6   6     6041.10     5980.20    218.87 o 
  10   6   6     1147.65     1119.69     57.30 o 
  12   6   6     7746.98     7858.73    261.52 o 
  14   6   6        5.88      -18.07     36.32 o 
  16   6   6    14183.30    14341.28    460.57 o 
  18   6   6      590.72      480.09     63.42 o 
  20   6   6     6462.46     6395.29    314.36 o 
  22   6   6     1713.37     1693.57    130.01 o 
  24   6   6     6053.48     5994.81    266.14 o 
  26   6   6     1581.25     1492.27    214.61 o 
  28   6   6      629.30      540.54     87.26 o 
  30   6   6      100.09       21.32     78.38 o 
  32   6   6      495.65      458.69    111.95 o 
   2   8   6    35388.54    35429.73    722.19 o 
   4   8   6      475.04      453.81     34.10 o 
   6   8   6    17544.14    17727.68    517.20 o 
   8   8   6    11973.33    11375.43    315.58 o 
  10   8   6    15067.70    14742.60    405.69 o 
  12   8   6     2259.92     2139.17     85.43 o 
  14   8   6    19220.06    19605.52    521.65 o 
  16   8   6       57.14       80.33     40.76 o 
  18   8   6    11176.70    11219.93    435.26 o 
  20   8   6      401.76      324.58     76.88 o 
  22   8   6     7345.94     7501.35    245.43 o 
  24   8   6      375.07      430.78     61.03 o 
  26   8   6     4626.75     4773.99    180.43 o 
  28   8   6       48.92       74.14     70.71 o 
  30   8   6     2200.87     2287.74    224.59 o 
   0  10   6    14290.20    13966.17    475.25 o 
   2  10   6      841.48      890.51     50.05 o 
   4  10   6     3325.75     3278.90    117.82 o 
   6  10   6     6585.81     6250.78    194.65 o 
   8  10   6    11247.72    11385.66    312.37 o 
  10  10   6     5335.51     5093.69    158.86 o 
  12  10   6    11247.79    11162.13    315.16 o 
  14  10   6      736.46      664.98     64.43 o 
  16  10   6     1735.36     1720.30     83.81 o 
  18  10   6      601.07      572.17     73.36 o 
  20  10   6     3338.17     3234.86    148.04 o 
  22  10   6     2305.49     2319.68    128.92 o 
  24  10   6     1981.03     1975.77    121.41 o 
  26  10   6      814.53      671.63     73.31 o 
  28  10   6     2412.98     2366.82    143.57 o 
  30  10   6      852.50      864.65    112.27 o 
   2  12   6    16614.87    16379.08    495.47 o 
   4  12   6       23.85       32.53     33.33 o 
   6  12   6     3725.08     3673.60    131.23 o 
   8  12   6     1104.17     1110.89     64.35 o 
  10  12   6     6085.65     6162.42    190.98 o 
  12  12   6      443.55      432.43     41.31 o 
  16  12   6      554.78      544.90     57.23 o 
  18  12   6     5398.03     5506.32    219.86 o 
  20  12   6       58.91       66.29     39.62 o 
  22  12   6     4327.02     4348.08    190.77 o 
  24  12   6      344.03      280.39     59.78 o 
  26  12   6     1704.77     1715.39    158.76 o 
  28  12   6      119.84      131.81     62.39 o 
   0  14   6     7173.83     7518.98    300.73 o 
   2  14   6      113.58       91.24     32.98 o 
   4  14   6     9622.20     9934.48    314.15 o 
   6  14   6     1073.92     1068.53     72.87 o 
   8  14   6    10100.35    10170.85    286.93 o 
  10  14   6      275.26      298.51     38.97 o 
  12  14   6     3794.44     3904.83    145.79 o 
  14  14   6       64.54       41.03     40.23 o 
  16  14   6     5118.02     5159.72    179.31 o 
  18  14   6       10.47        5.53     49.03 o 
  20  14   6     5483.38     5600.96    206.39 o 
  22  14   6       99.93      121.67     54.44 o 
  24  14   6     1269.95     1317.36    110.88 o 
  26  14   6     1027.81      915.20     90.78 o 
   2  16   6     9166.71     9251.42    291.68 o 
   4  16   6     2791.53     2754.29    117.17 o 
   6  16   6    12111.33    12384.09    447.11 o 
   8  16   6     1765.90     1737.57    112.94 o 
  10  16   6    11128.74    11106.49    304.54 o 
  12  16   6     1719.60     1716.22    100.60 o 
  14  16   6     8363.94     8571.28    276.72 o 
  16  16   6      425.34      480.20     60.76 o 
  18  16   6     5359.75     5305.59    164.18 o 
  20  16   6      197.30      230.10     48.13 o 
  22  16   6     5242.49     5323.45    174.22 o 
  24  16   6      168.01      216.79     65.54 o 
   0  18   6     7955.43     7140.75    536.60 o 
   2  18   6      173.30      228.90     43.51 o 
   4  18   6     3214.62     3342.28    145.67 o 
   6  18   6      377.98      290.90     47.88 o 
   8  18   6     1860.06     1898.95    100.97 o 
  10  18   6     1527.20     1547.59     96.53 o 
  12  18   6     4240.49     4293.82    183.99 o 
  14  18   6      708.09      822.50     67.75 o 
  16  18   6     2422.63     2556.83    182.27 o 
  18  18   6       97.25      139.77     46.52 o 
  20  18   6     2307.23     2376.78    116.54 o 
  22  18   6       49.20       65.15     53.74 o 
   2  20   6     4534.39     4612.03    242.25 o 
   4  20   6      354.92      267.26     68.45 o 
   6  20   6     2487.35     2652.41    176.65 o 
   8  20   6        9.14       -7.27     60.31 o 
  10  20   6     2907.46     2958.13    147.90 o 
  12  20   6       66.18       61.83     50.28 o 
  14  20   6     3498.29     3362.68    215.25 o 
  16  20   6      241.16      246.47     60.36 o 
  18  20   6     2214.11     2288.11    124.11 o 
   0  22   6     5207.49     5573.97    345.42 o 
   2  22   6        8.01       74.38     67.48 o 
   4  22   6     3054.29     3265.32    181.65 o 
   6  22   6      249.75      239.10     75.34 o 
   8  22   6     3984.54     4086.15    214.32 o 
  10  22   6      627.18      634.88     92.15 o 
  12  22   6     4502.98     4686.78    240.04 o 
  14  22   6      714.53      707.56    115.08 o 
   2  24   6     2930.88     3229.63    203.76 o 
   4  24   6      296.86      266.65    120.69 o 
   1   1   7    15738.67    15502.41    419.23 o 
   3   1   7    10840.70    10337.78    388.65 o 
   5   1   7    10921.24    10860.00    250.51 o 
   7   1   7     4219.43     4069.26    233.11 o 
   9   1   7    10453.54    10084.86    310.34 o 
  11   1   7     3398.91     3372.25    241.50 o 
  13   1   7     5635.44     5448.79    328.65 o 
  21   1   7     2484.46     2562.19    193.72 o 
  23   1   7     1314.41     1278.15    129.02 o 
  25   1   7     1948.73     1901.23    154.84 o 
  27   1   7      399.93      396.10     87.26 o 
  29   1   7     3268.86     3459.27    216.40 o 
  31   1   7     1455.75     1390.94    161.69 o 
   1   3   7     3813.35     3685.20    127.77 o 
   3   3   7     4532.03     4501.98    160.53 o 
   7   3   7     6260.21     6182.46    256.97 o 
   9   3   7    13940.42    13407.44    554.75 o 
  11   3   7     5591.88     5363.92    228.00 o 
  13   3   7     4786.22     4434.20    328.61 o 
  17   3   7     1120.68     1049.87    165.62 o 
  19   3   7     3310.59     3532.06    286.41 o 
  21   3   7      957.35      861.31    105.07 o 
  23   3   7     1414.31     1478.13    137.95 o 
  25   3   7       65.06       -7.02     67.48 o 
  27   3   7     4665.09     4895.59    257.14 o 
  29   3   7     1194.54     1134.97    143.32 o 
  31   3   7     1991.06     2252.30    185.60 o 
   1   5   7     9752.71     9872.33    252.62 o 
   3   5   7     7648.69     7534.38    211.21 o 
   5   5   7     1119.73     1131.30    101.06 o 
   7   5   7     8862.34     8613.54    378.47 o 
   9   5   7     2737.31     2763.32    107.43 o 
  11   5   7     7448.20     7530.12    319.79 o 
  13   5   7     2709.54     2747.31    143.68 o 
  15   5   7     2008.07     2200.26    128.31 o 
  17   5   7     3781.01     3736.98    160.18 o 
  19   5   7     5114.89     5006.13    191.17 o 
  21   5   7     1950.21     1869.53    141.93 o 
  23   5   7     1011.53      939.71    124.04 o 
  25   5   7      338.71      311.56     78.38 o 
  27   5   7     1384.24     1466.60    235.66 o 
  29   5   7      470.35      595.06    157.18 o 
   1   7   7    13309.98    13133.77    318.37 o 
   3   7   7     5472.26     5513.02    171.15 o 
   5   7   7     4212.50     4073.72    126.96 o 
   9   7   7     5438.15     5306.56    152.96 o 
  11   7   7     9460.65     9534.20    259.80 o 
  13   7   7     6213.80     6133.33    206.92 o 
  15   7   7     4898.85     5159.01    217.77 o 
  17   7   7     6552.71     6617.11    234.56 o 
  19   7   7     4393.82     4433.27    213.46 o 
  21   7   7     5383.48     5413.74    199.35 o 
  23   7   7     2588.59     2470.51    126.67 o 
  25   7   7     3265.39     3234.17    147.98 o 
  27   7   7     1674.48     1632.27    121.21 o 
  29   7   7     1083.97     1068.83    150.18 o 
   1   9   7     3051.58     3069.42    110.29 o 
   3   9   7    10093.84     9963.75    260.96 o 
   5   9   7     2120.21     2086.83     88.53 o 
   7   9   7     7197.32     7277.34    202.40 o 
   9   9   7     5552.72     5496.22    163.72 o 
  11   9   7     3033.58     2917.47     98.32 o 
  13   9   7     5874.41     6121.99    179.86 o 
  15   9   7     4259.99     4280.19    149.62 o 
  17   9   7     2417.39     2481.87    145.91 o 
  19   9   7     1705.73     1681.91    105.78 o 
  21   9   7     2527.69     2594.21    130.40 o 
  23   9   7     1260.39     1263.77    141.08 o 
  25   9   7     2038.02     2243.48    129.53 o 
  27   9   7      665.48      837.31    103.88 o 
   1  11   7      686.38      624.16     58.30 o 
   3  11   7     1848.48     1983.19     95.03 o 
   5  11   7     7334.83     7308.48    216.61 o 
   7  11   7     7999.56     8002.45    243.68 o 
   9  11   7     2703.59     2728.37    130.02 o 
  11  11   7     6435.21     6496.00    210.92 o 
  13  11   7     1215.25     1178.67     72.86 o 
  15  11   7     2340.51     2546.48    149.09 o 
  17  11   7     1616.41     1458.27     83.95 o 
  19  11   7      948.09      858.15     85.88 o 
  21  11   7      732.96      714.44     81.46 o 
  23  11   7      976.07      941.70     93.32 o 
  25  11   7     2300.18     2467.81    146.88 o 
  27  11   7      679.47      566.40     89.14 o 
   1  13   7     2625.44     2611.03     92.68 o 
   3  13   7     3351.63     3321.85    127.93 o 
   5  13   7     3997.76     4007.35    149.09 o 
   7  13   7     4008.89     4135.61    133.22 o 
   9  13   7     2355.71     2246.60     99.05 o 
  11  13   7     3105.80     3086.36    139.64 o 
  13  13   7     1025.10     1018.20     92.17 o 
  15  13   7     2093.47     2218.79    115.58 o 
  17  13   7      854.82      883.73     75.07 o 
  19  13   7     1302.71     1293.36     92.90 o 
  21  13   7      404.97      406.46     64.78 o 
  23  13   7     1832.52     1757.33    126.23 o 
  25  13   7      784.22      681.34     81.50 o 
   1  15   7     2721.03     2720.55    111.16 o 
   3  15   7     5736.78     5937.97    242.27 o 
   5  15   7     4998.27     4940.98    212.13 o 
   7  15   7     7071.94     7018.47    267.11 o 
   9  15   7     3310.00     3462.37    136.39 o 
  11  15   7     6232.91     6429.48    186.31 o 
  13  15   7     1151.93     1208.04     91.10 o 
  15  15   7     1376.67     1555.75    101.69 o 
  17  15   7     2794.60     2917.23    134.41 o 
  19  15   7      885.53      850.35     75.29 o 
  21  15   7     1335.66     1362.90     93.39 o 
  23  15   7      958.67      964.89     92.36 o 
   1  17   7     1809.38     2054.68    137.56 o 
   3  17   7      963.67     1131.49    108.07 o 
   5  17   7     4618.24     4609.61    204.65 o 
   7  17   7     2222.37     2258.96    136.68 o 
   9  17   7     3802.14     3831.59    179.02 o 
  11  17   7      200.42      194.08     49.59 o 
  13  17   7     1738.39     1686.89    188.09 o 
  15  17   7      949.51      945.96     86.05 o 
  17  17   7     2079.64     2300.15    110.21 o 
  19  17   7     1415.31     1506.90     97.17 o 
   1  19   7     1732.34     1709.15    146.53 o 
   3  19   7     1869.51     2091.20    148.88 o 
   5  19   7     3986.82     3904.93    225.30 o 
   7  19   7     2691.87     2687.18    176.55 o 
   9  19   7     2359.94     2472.77    125.93 o 
  11  19   7      955.20     1028.83     95.53 o 
  13  19   7     1071.90     1184.23    132.81 o 
  15  19   7     1018.37     1038.32    102.27 o 
   1  21   7      946.86      909.47    176.84 o 
   3  21   7     1261.71     1142.00    135.87 o 
   5  21   7     1114.03     1319.32    196.49 o 
   7  21   7     1421.95     1510.33    137.69 o 
   9  21   7     1087.96     1210.41    143.81 o 
  11  21   7     1914.96     1951.31    181.07 o 
   0   0   8    13252.48    12770.29    666.42 o 
   4   0   8    16414.35    16179.20    804.54 o 
   8   0   8    14484.38    14487.04    717.11 o 
  12   0   8     1309.47     1319.38    174.05 o 
  16   0   8     3963.74     4009.68    272.39 o 
  20   0   8     9138.06     8450.81    497.32 o 
  24   0   8     2191.06     2677.98    247.05 o 
  28   0   8     2675.35     2826.88    289.17 o 
   2   2   8     6857.27     7082.85    293.50 o 
   4   2   8      507.65      505.02     54.62 o 
   6   2   8     7092.85     6909.65    265.40 o 
   8   2   8      587.44      476.54     58.53 o 
  10   2   8     5619.50     5858.60    339.87 o 
  12   2   8     1038.48     1060.53     92.27 o 
  14   2   8     2937.24     3019.83    171.04 o 
  16   2   8      404.55      413.98     73.44 o 
  18   2   8     4464.50     4488.30    244.32 o 
  20   2   8      430.96      442.37     80.36 o 
  22   2   8     2457.69     2696.27    177.67 o 
  24   2   8      357.78      393.46     86.32 o 
  26   2   8     1926.06     2320.32    254.06 o 
  28   2   8      673.17      691.23    113.68 o 
   0   4   8    17647.38    17129.77   1024.12 o 
   2   4   8       64.88       39.23     30.04 o 
   4   4   8    11000.41    10734.75    460.92 o 
   6   4   8       66.29       90.55     39.46 o 
   8   4   8     6749.68     6893.30    418.58 o 
  10   4   8      100.11      143.14     61.75 o 
  12   4   8     6168.63     6234.59    299.35 o 
  14   4   8       25.04       49.81     41.72 o 
  16   4   8     4999.81     5045.91    203.44 o 
  18   4   8      169.28      130.34     50.36 o 
  20   4   8     4288.49     4370.40    244.23 o 
  22   4   8       90.36       74.62     54.10 o 
  24   4   8     2865.42     3048.11    205.47 o 
   2   6   8     3619.68     3464.59    142.31 o 
   4   6   8       83.97       73.44     49.12 o 
   6   6   8     9250.68     9528.84    375.42 o 
   8   6   8      709.39      717.42     86.69 o 
  10   6   8     5380.71     5495.98    314.57 o 
  12   6   8      418.94      387.55     54.11 o 
  14   6   8     5263.72     5263.20    183.46 o 
  16   6   8      217.37      234.51     51.17 o 
  18   6   8     2645.25     2618.27    160.81 o 
  20   6   8      389.55      356.16     64.18 o 
  22   6   8     2032.84     2135.30    124.60 o 
  24   6   8      126.62      125.98     61.00 o 
  26   6   8     1594.95     1506.72    127.81 o 
   0   8   8     4597.41     4527.90    181.31 o 
   2   8   8     4827.27     4894.79    167.88 o 
   4   8   8     5625.79     5639.45    222.17 o 
   6   8   8       22.26       24.64     29.29 o 
   8   8   8     9611.51     9702.62    265.18 o 
  10   8   8      307.91      269.38     40.56 o 
  12   8   8     7705.42     7655.08    245.19 o 
  14   8   8      199.31      195.06     48.91 o 
  16   8   8     4154.23     3393.28    565.83 o 
  18   8   8       74.50      131.33     57.61 o 
  20   8   8     3229.72     3281.88    147.47 o 
  22   8   8      526.59      524.78     70.11 o 
  24   8   8     2455.40     2628.76    170.17 o 
  26   8   8       60.02       49.12     67.78 o 
   2  10   8     7505.74     7590.67    309.82 o 
   4  10   8     5719.25     5640.60    171.31 o 
   6  10   8     1766.15     1787.04     86.35 o 
   8  10   8      223.89      178.16     34.50 o 
  10  10   8     5739.88     5848.46    203.69 o 
  12  10   8      282.62      383.33     42.94 o 
  14  10   8     2259.21     2133.89    121.57 o 
  16  10   8      251.04      278.54     61.94 o 
  18  10   8     3183.92     3132.64    147.89 o 
  20  10   8      321.20      292.06     62.06 o 
  22  10   8     1883.71     2117.20    134.83 o 
  24  10   8      176.24      135.53     81.60 o 
   0  12   8    12817.47    13093.15    504.88 o 
   2  12   8      168.62      163.52     39.95 o 
   4  12   8     3188.21     3219.07    138.33 o 
   6  12   8      115.35      139.34     36.88 o 
   8  12   8     4391.08     4439.79    156.33 o 
  10  12   8      116.06       82.20     42.57 o 
  12  12   8     6527.88     6652.04    261.79 o 
  14  12   8      230.78      226.14     43.69 o 
  16  12   8     4028.33     4017.67    152.70 o 
  18  12   8      256.39      242.24     71.37 o 
  20  12   8     4305.55     4438.68    192.87 o 
  22  12   8      118.03      103.67     63.53 o 
   2  14   8     5493.62     5683.97    187.55 o 
   4  14   8      146.55      148.45     46.31 o 
   6  14   8     4223.17     4215.57    190.50 o 
   8  14   8      113.79      138.54     49.50 o 
  10  14   8     3051.34     3180.84    152.50 o 
  12  14   8      334.31      369.16     50.54 o 
  14  14   8     1413.54     1564.59     90.02 o 
  16  14   8      779.21      697.72     62.34 o 
  18  14   8     2226.18     2410.60    137.13 o 
  20  14   8       96.70       46.38     59.91 o 
   2  16   8      295.56      303.14     75.78 o 
   4  16   8     3450.89     3756.58    244.28 o 
   6  16   8       96.40      145.19     53.91 o 
   8  16   8     2785.81     2727.64    143.91 o 
  10  16   8      292.24      289.10     98.24 o 
  12  16   8     4706.14     4820.67    180.89 o 
  14  16   8      206.81      259.73     50.88 o 
  16  16   8     2559.57     2658.62    115.72 o 
   2  18   8     3319.87     3575.92    191.58 o 
   4  18   8       30.52       56.68     61.43 o 
   6  18   8     2115.97     2155.78    235.82 o 
   8  18   8      108.17      176.93     51.91 o 
  10  18   8     2098.36     2066.73    151.38 o 
  12  18   8       60.77       82.63     52.61 o 
   0  20   8     3750.44     4096.34    339.75 o 
   2  20   8       47.33       79.38     70.43 o 
   4  20   8     4240.90     4548.39    243.22 o 
   1   1   9     4192.34     4208.75    193.60 o 
   3   1   9     5669.44     5762.91    255.20 o 
   7   1   9     2924.93     2925.82    181.10 o 
   9   1   9     2168.11     2109.45     80.68 o 
  11   1   9     2185.40     2384.40     88.13 o 
  13   1   9     1446.09     1438.83     79.53 o 
  15   1   9     1263.89     1281.81     96.34 o 
  17   1   9      242.60      278.07     56.19 o 
  19   1   9     1160.13     1185.73    145.97 o 
  21   1   9      514.07      502.06     92.28 o 
  23   1   9     1383.73     1595.31    171.62 o 
   1   3   9     4959.28     5214.20    248.14 o 
   3   3   9     2420.10     2504.82    157.74 o 
   5   3   9     6823.05     6707.55    310.86 o 
   7   3   9     2175.11     2244.60    106.12 o 
   9   3   9     1874.34     1911.57    104.53 o 
  11   3   9     1622.43     1547.12     97.91 o 
  13   3   9     1722.57     1704.18    108.63 o 
  15   3   9     1187.83     1199.94    101.61 o 
  17   3   9     4179.85     4253.37    181.59 o 
  19   3   9     1645.13     1666.01    164.72 o 
  21   3   9     2233.55     2621.56    148.08 o 
  23   3   9      736.36      642.28     77.56 o 
   3   5   9      917.95      860.61    102.70 o 
   5   5   9     3467.64     3446.54    147.97 o 
   7   5   9     3528.77     3501.12    154.27 o 
   9   5   9     5114.89     5307.68    194.38 o 
  11   5   9     3036.11     2984.30    136.58 o 
  13   5   9      858.95      803.89     82.18 o 
  15   5   9     2467.52     2420.59    143.00 o 
  17   5   9     1189.69     1164.30    116.89 o 
  19   5   9     2284.92     2387.14    134.89 o 
  21   5   9     1839.85     2112.81    152.97 o 
  23   5   9      519.60      622.56     77.82 o 
   5   7   9      736.45      724.89     61.05 o 
   7   7   9     2133.55     2196.87    116.14 o 
   9   7   9     2275.42     2399.56    115.47 o 
  11   7   9     4964.51     4882.89    181.01 o 
  13   7   9     1486.48     1493.37    113.46 o 
  15   7   9     1988.55     1934.73    129.44 o 
  17   7   9     1201.43     1320.06    142.75 o 
  19   7   9     1608.87     1698.87    117.58 o 
  21   7   9      815.33      891.03     91.34 o 
   1   9   9      436.39      502.43     92.63 o 
   3   9   9     3464.01     3407.59    151.64 o 
   5   9   9      245.12      221.39     49.89 o 
   7   9   9     3181.45     3269.77    130.85 o 
   9   9   9     1294.28     1412.74     96.04 o 
  11   9   9      824.85      703.80     73.60 o 
  13   9   9     2423.60     2373.50    163.77 o 
  15   9   9      580.14      564.98     89.32 o 
  17   9   9     1495.86     1645.06    115.57 o 
  19   9   9     1209.75     1458.61    137.42 o 
  21   9   9      268.45      180.99     78.23 o 
   1  11   9     3900.53     4161.70    200.54 o 
   3  11   9     3535.04     3579.75    255.52 o 
   5  11   9     3441.24     3685.47    186.67 o 
   7  11   9     1241.15     1275.71     96.61 o 
   9  11   9      874.02      948.37     90.98 o 
  11  11   9     1398.30     1429.57    139.42 o 
  13  11   9     1307.81     1288.54    116.81 o 
  15  11   9     3117.58     3279.36    158.98 o 
  17  11   9     1561.95     1665.16    140.45 o 
  19  11   9     1783.84     1992.39    132.24 o 
   1  13   9     3994.74     3930.06    155.62 o 
   3  13   9     2006.28     2142.90    128.62 o 
   5  13   9     2522.55     2601.44    140.78 o 
   7  13   9     1121.63     1092.33    101.52 o 
   9  13   9     1295.67     1541.80    112.71 o 
  11  13   9      909.10      943.37    162.81 o 
  13  13   9     2332.95     2417.76    139.24 o 
  15  13   9     1262.13     1383.93    121.91 o 
   3  15   9     1178.56     1040.22    116.49 o 
   7  15   9     2183.73     2277.72    112.23 o 
   9  15   9      572.38      537.93     60.50 o 
  11  15   9     1898.49     1812.29    135.70 o 
   1  17   9      563.41      664.69     81.38 o 
   3  17   9      803.02      781.36     97.12 o 
   2   0  10     4310.07     4366.07    297.66 o 
  14   0  10     1860.79     2023.78    224.58 o 
  18   0  10     1189.60     1350.20    221.76 o 
   2   2  10      284.20      214.46     73.35 o 
   4   2  10     2670.13     2822.98    172.68 o 
   6   2  10      429.91      401.02     80.36 o 
   8   2  10     1924.56     2043.23    152.81 o 
  10   2  10      185.87      193.82     73.35 o 
  12   2  10     2857.17     3029.70    188.60 o 
  14   2  10       44.52       14.92     72.26 o 
  16   2  10     1667.05     2032.15    252.65 o 
  18   2  10      473.56      474.50     96.25 o 
   2   4  10     4053.99     4099.44    311.69 o 
   4   4  10      464.90      541.43     82.35 o 
   6   4  10     5617.53     5845.93    294.86 o 
   8   4  10      528.18      501.46     82.35 o 
  10   4  10     4693.31     4819.42    258.05 o 
  12   4  10      519.08      540.72     90.29 o 
  14   4  10     4481.41     4701.29    252.08 o 
  16   4  10      179.84      124.48     88.17 o 
  18   4  10     1707.40     1850.25    175.66 o 
   2   6  10      157.28      145.95     89.82 o 
   4   6  10     2374.59     2687.20    185.29 o 
   6   6  10      179.65      158.58     69.46 o 
   8   6  10      829.32      728.85     92.15 o 
  10   6  10      240.89      182.78     79.99 o 
  12   6  10     1197.19     1152.11    139.84 o 
  14   6  10      187.51      176.83    115.08 o 
  16   6  10     3017.54     3253.92    200.40 o 
   4   8  10       34.35      -16.84     81.40 o 
   6   8  10     1401.59     1405.67    137.43 o 
   8   8  10     1246.89     1271.77    140.93 o 
  12   8  10      900.27      864.55    143.16 o 
  14   8  10     1165.35     1212.72    131.45 o 
   2  10  10      111.50      159.99     89.82 o 
   4  10  10     1999.46     2127.68    216.16 o 
   6  10  10      837.21      915.07    174.03 o 
   8  10  10     2729.90     2880.06    206.62 o 
  10  10  10     1356.89     1512.78    158.50 o 
  12  10  10     2031.14     2459.13    209.15 o 
   2  12  10     2945.24     3093.70    249.88 o 
   4  12  10      195.08      269.45     95.43 o 
   6  12  10     3997.01     4309.58    311.68 o 
   8  12  10      353.98      494.00    112.27 o 
   3   1  11      276.47      297.52    123.50 o 
   5   1  11      406.96      475.20    109.47 o 
   7   1  11     1351.30     1308.12    190.88 o 
   9   1  11      350.56      415.92     97.51 o 
   3   3  11     1405.82     1594.18    221.76 o 
   5   3  11     2085.27     2392.25    204.39 o 
   7   3  11     1484.44     1630.62    165.74 o 
   9   3  11      933.21      844.99    132.11 o 
   3   5  11     1794.08     1880.58    227.39 o 
   5   5  11     1796.65     1880.58    227.39 o 
   7   5  11      985.15      995.99    119.22 o 
   3   7  11      615.36      741.02    126.31 o 
   5   7  11     1006.31      864.56    143.16 o 
                                                 
